# Supplementary material for: Stage-Dependent Fibrotic Gene Profiling of WISP1-Mediated Fibrogenesis in Human Fibroblasts
Source: Cells. 2024 Dec 5;13(23):2005. doi: 10.3390/cells13232005 (PMC11640464; doi:10.3390/cells13232005)
Supplement: Supplementary file 1 [file cells-13-02005-s001.zip]

Archive with 2 entries (2 files):
- 2. Cells_Supplementary figures_03Dec24.pdf
- 2. NHLF_DHLF_NHDF_supplementary table_03Dec24 copy.xlsx
