# Supplementary material for: Stage-Dependent Fibrotic Gene Profiling of WISP1-Mediated Fibrogenesis in Human Fibroblasts
Source: Cells. 2024 Dec 5;13(23):2005. doi: 10.3390/cells13232005 (PMC11640464; doi:10.3390/cells13232005)
Supplement: Supplementary file 1 [file cells-13-02005-s001.zip › 2. NHLF_DHLF_NHDF_supplementary table_03Dec24 copy.xlsx]

## Sheet: NHDF_initiation|FC|>1.5;Adj<0.1
	NHDF- Upregulated genes- |FC|>1.5 and Adj Pvalue<0.1										SUPPLEMENTARY TABLE S1: Statistically significant genes in NHDF between WISP1 vs Control
	Marker	Condition	Comparison	Log2FC	AdjP	Log10P value	FC	SE	UnAdjP
1	IFI27	NHDF	rWISP1 - CONTROL	4.80246	5.30594e-08	-7.27524	27.91	0.032248	6.76779e-11
2	IFI6	NHDF	rWISP1 - CONTROL	3.97673	2.33637e-06	-5.63146	15.74	0.0582238	3.27807e-08
3	CCL2	NHDF	rWISP1 - CONTROL	3.49336	2.26757e-07	-6.64444	11.26	0.0335116	1.15692e-09
4	ISG15	NHDF	rWISP1 - CONTROL	3.47788	1.00976e-06	-5.99578	11.14	0.0423962	7.72776e-09
5	OAS1	NHDF	rWISP1 - CONTROL	3.10516	8.06284e-06	-5.09351	8.6	0.0581455	2.24971e-07
6	BST2	NHDF	rWISP1 - CONTROL	2.84991	7.33577e-06	-5.13455	7.21	0.052119	1.87137e-07
7	IL6	NHDF	rWISP1 - CONTROL	2.81268	3.44848e-06	-5.46237	7.03	0.0450168	6.59785e-08
8	MMP1	NHDF	rWISP1 - CONTROL	2.80366	1.4804e-06	-5.82962	6.98	0.03658	1.32179e-08
9	IFI35	NHDF	rWISP1 - CONTROL	2.35293	7.72883e-07	-6.11189	5.11	0.0270981	4.9291e-09
10	ICAM1	NHDF	rWISP1 - CONTROL	2.34141	8.06284e-06	-5.09351	5.07	0.0443695	2.46822e-07
11	CXCL10	NHDF	rWISP1 - CONTROL	2.31225	5.87113e-05	-4.23128	4.97	0.0636818	4.35307e-06
12	STAT1	NHDF	rWISP1 - CONTROL	2.21472	7.7378e-08	-7.11138	4.64	0.0170101	1.97393e-10
13	ELOVL6	NHDF	rWISP1 - CONTROL	2.18206	1.7157e-05	-4.76556	4.54	0.0473078	7.00286e-07
14	CXCL2	NHDF	rWISP1 - CONTROL	2.09151	0.000374457	-3.4266	4.26	0.0800168	4.91952e-05
15	CXCL8	NHDF	rWISP1 - CONTROL	2.06293	1.24247e-05	-4.90571	4.18	0.0423796	4.61851e-07
16	XAF1	NHDF	rWISP1 - CONTROL	1.97158	8.06284e-06	-5.09351	3.92	0.0372745	2.42398e-07
17	OASL	NHDF	rWISP1 - CONTROL	1.79058	0.00104066	-2.98269	3.46	0.0821623	0.00017654
18	C3	NHDF	rWISP1 - CONTROL	1.77787	4.08319e-05	-4.389	3.43	0.0453829	2.44783e-06
19	LOXL4	NHDF	rWISP1 - CONTROL	1.70683	1.24247e-05	-4.90571	3.26	0.0349492	4.50266e-07
20	TRIB3	NHDF	rWISP1 - CONTROL	1.67223	3.84104e-06	-5.41555	3.19	0.0275717	8.32879e-08
21	CCNA2	NHDF	rWISP1 - CONTROL	1.66941	5.84422e-06	-5.23327	3.18	0.029459	1.41633e-07
22	RELB	NHDF	rWISP1 - CONTROL	1.64956	6.93006e-05	-4.15926	3.14	0.0475124	6.09916e-06
23	VCAM1	NHDF	rWISP1 - CONTROL	1.64872	4.18973e-05	-4.37781	3.14	0.0424217	2.60032e-06
24	FABP5	NHDF	rWISP1 - CONTROL	1.64648	2.4913e-05	-4.60357	3.13	0.038446	1.23929e-06
25	SERPINE1	NHDF	rWISP1 - CONTROL	1.63055	2.41721e-05	-4.61669	3.1	0.0376653	1.14078e-06
26	CKAP4	NHDF	rWISP1 - CONTROL	1.51852	1.8412e-06	-5.7349	2.86	0.0210276	2.11362e-08
27	NRP2	NHDF	rWISP1 - CONTROL	1.47625	3.84104e-06	-5.41555	2.78	0.0242072	7.97878e-08
28	DLL4	NHDF	rWISP1 - CONTROL	1.45345	0.0811887	-1.0905	2.74	0.170873	0.0336178
29	TJP2	NHDF	rWISP1 - CONTROL	1.34558	0.0943009	-1.02548	2.54	0.165847	0.0404147
30	CHI3L1	NHDF	rWISP1 - CONTROL	1.29845	4.2902e-06	-5.36752	2.46	0.0218724	9.84994e-08
31	COL5A3	NHDF	rWISP1 - CONTROL	1.25765	1.8412e-06	-5.7349	2.39	0.017221	1.93486e-08
32	THBS1	NHDF	rWISP1 - CONTROL	1.25369	4.53376e-05	-4.34354	2.38	0.0328808	3.00709e-06
33	MAPK11	NHDF	rWISP1 - CONTROL	1.24782	0.000115591	-3.93707	2.37	0.0393915	1.20899e-05
34	SCD	NHDF	rWISP1 - CONTROL	1.24208	3.16654e-06	-5.49942	2.37	0.0194923	5.65453e-08
35	ADCY7	NHDF	rWISP1 - CONTROL	1.2093	8.15643e-05	-4.0885	2.31	0.0357996	7.4906e-06
36	HLAF	NHDF	rWISP1 - CONTROL	1.20409	0.000633434	-3.1983	2.3	0.0504405	9.37224e-05
37	PANX1	NHDF	rWISP1 - CONTROL	1.19624	1.24247e-05	-4.90571	2.29	0.024667	4.75434e-07
38	CCR4	NHDF	rWISP1 - CONTROL	1.19616	0.0642191	-1.19234	2.29	0.131547	0.0255566
39	PSMC3	NHDF	rWISP1 - CONTROL	1.18415	9.81227e-05	-4.00823	2.27	0.0362585	9.63705e-06
40	XBP1	NHDF	rWISP1 - CONTROL	1.15967	0.000139748	-3.85466	2.23	0.0378616	1.55077e-05
41	ACSL4	NHDF	rWISP1 - CONTROL	1.14038	8.15643e-05	-4.0885	2.2	0.0337272	7.4371e-06
42	NFAM1	NHDF	rWISP1 - CONTROL	1.13152	0.00178798	-2.74764	2.19	0.0576433	0.000358051
43	MYLK	NHDF	rWISP1 - CONTROL	1.12543	6.77972e-05	-4.16879	2.18	0.0321241	5.69886e-06
44	IRAK3	NHDF	rWISP1 - CONTROL	1.11891	0.00153392	-2.8142	2.17	0.0554399	0.000297393
45	SLC25A13	NHDF	rWISP1 - CONTROL	1.1186	0.00224484	-2.64881	2.17	0.0594276	0.000472447
46	CTSL	NHDF	rWISP1 - CONTROL	1.11719	1.07583e-05	-4.96825	2.17	0.0220871	3.43059e-07
47	HIF1A	NHDF	rWISP1 - CONTROL	1.0958	8.06284e-06	-5.09351	2.14	0.0206259	2.34224e-07
48	FASN	NHDF	rWISP1 - CONTROL	1.08316	0.00101718	-2.9926	2.12	0.0494826	0.00017126
49	IL18R1	NHDF	rWISP1 - CONTROL	1.07877	0.00144834	-2.83913	2.11	0.0527869	0.000273412
50	CD14	NHDF	rWISP1 - CONTROL	1.039	0.0644498	-1.19078	2.05	0.114447	0.0257306
51	EP400	NHDF	rWISP1 - CONTROL	1.03519	0.0340376	-1.46804	2.05	0.09592	0.0117221
52	PGK1	NHDF	rWISP1 - CONTROL	1.03282	1.4367e-05	-4.84263	2.05	0.0217932	5.68084e-07
53	MMP3	NHDF	rWISP1 - CONTROL	1.02135	0.000808471	-3.09234	2.03	0.0448829	0.000130964
54	ITGA4	NHDF	rWISP1 - CONTROL	0.973706	0.00166874	-2.77761	1.96	0.0489987	0.000329916
55	GNB4	NHDF	rWISP1 - CONTROL	0.964391	0.000106462	-3.9728	1.95	0.0299274	1.06466e-05
56	PTPRC	NHDF	rWISP1 - CONTROL	0.937622	0.0447031	-1.34966	1.92	0.0938496	0.0168777
57	YWHAG	NHDF	rWISP1 - CONTROL	0.916937	2.07302e-05	-4.6834	1.89	0.0206122	9.25457e-07
58	CYP1A1	NHDF	rWISP1 - CONTROL	0.907788	0.0586907	-1.23143	1.88	0.0973862	0.0229822
59	CALM1	NHDF	rWISP1 - CONTROL	0.897108	6.36343e-05	-4.19631	1.86	0.0252031	5.05644e-06
60	IL12RB2	NHDF	rWISP1 - CONTROL	0.89479	0.0424009	-1.37262	1.86	0.0880293	0.0155855
61	MYD88	NHDF	rWISP1 - CONTROL	0.890715	3.98555e-05	-4.39951	1.85	0.0225242	2.27891e-06
62	PCCB	NHDF	rWISP1 - CONTROL	0.889576	2.00329e-05	-4.69826	1.85	0.0197568	8.43222e-07
63	PPARD	NHDF	rWISP1 - CONTROL	0.880725	0.0171535	-1.76565	1.84	0.0693149	0.00505416
64	P4HB	NHDF	rWISP1 - CONTROL	0.855978	3.33776e-05	-4.47655	1.81	0.0208347	1.70294e-06
65	PARP1	NHDF	rWISP1 - CONTROL	0.836121	0.000141455	-3.84938	1.79	0.0273856	1.58777e-05
66	RBX1	NHDF	rWISP1 - CONTROL	0.834496	2.01759e-05	-4.69517	1.78	0.0186227	8.74975e-07
67	SEH1L	NHDF	rWISP1 - CONTROL	0.830612	1.11298e-05	-4.95351	1.78	0.0166578	3.83298e-07
68	RELN	NHDF	rWISP1 - CONTROL	0.826038	0.065853	-1.18142	1.77	0.0916626	0.0265428
69	SEC61B	NHDF	rWISP1 - CONTROL	0.825151	5.56534e-05	-4.25451	1.77	0.0225066	4.04623e-06
70	IGF1	NHDF	rWISP1 - CONTROL	0.821757	0.0107239	-1.96965	1.77	0.0582842	0.00282106
71	GOT2	NHDF	rWISP1 - CONTROL	0.802218	0.000693657	-3.15886	1.74	0.0341676	0.000105287
72	YWHAB	NHDF	rWISP1 - CONTROL	0.79848	3.44496e-05	-4.46282	1.74	0.019579	1.80157e-06
73	TRAF2	NHDF	rWISP1 - CONTROL	0.787557	0.00167337	-2.77641	1.73	0.039686	0.000332967
74	NCEH1	NHDF	rWISP1 - CONTROL	0.772115	0.00306983	-2.51289	1.71	0.0433611	0.0006774
75	PRDX1	NHDF	rWISP1 - CONTROL	0.767223	3.98555e-05	-4.39951	1.7	0.0194672	2.33846e-06
76	PDHA1	NHDF	rWISP1 - CONTROL	0.75427	0.000607572	-3.2164	1.69	0.0313331	8.8346e-05
77	PRKDC	NHDF	rWISP1 - CONTROL	0.745047	0.000598122	-3.22321	1.68	0.0308426	8.62089e-05
78	ITPR2	NHDF	rWISP1 - CONTROL	0.741369	0.0105984	-1.97476	1.67	0.0524014	0.00276538
79	IL1R1	NHDF	rWISP1 - CONTROL	0.735508	0.00108898	-2.96298	1.66	0.0340106	0.000186127
80	RAP1B	NHDF	rWISP1 - CONTROL	0.719742	4.97467e-05	-4.30324	1.65	0.0192972	3.55333e-06
81	FGF2	NHDF	rWISP1 - CONTROL	0.719569	6.77972e-05	-4.16879	1.65	0.0205422	5.70481e-06
82	SERPINH1	NHDF	rWISP1 - CONTROL	0.719326	4.82459e-05	-4.31654	1.65	0.0191626	3.3846e-06
83	COX7B	NHDF	rWISP1 - CONTROL	0.715649	6.84246e-05	-4.16479	1.64	0.020538	5.93478e-06
84	NDUFS5	NHDF	rWISP1 - CONTROL	0.714369	6.84246e-05	-4.16479	1.64	0.0204902	5.91072e-06
85	ILK	NHDF	rWISP1 - CONTROL	0.712638	4.47547e-05	-4.34916	1.64	0.018611	2.91134e-06
86	ATOX1	NHDF	rWISP1 - CONTROL	0.710589	6.36343e-05	-4.19631	1.64	0.0199922	5.11216e-06
87	YWHAE	NHDF	rWISP1 - CONTROL	0.707966	0.000338248	-3.47076	1.63	0.026632	4.35754e-05
88	PSMB8	NHDF	rWISP1 - CONTROL	0.705963	0.000221568	-3.65449	1.63	0.0248395	2.68482e-05
89	PTPA	NHDF	rWISP1 - CONTROL	0.705325	0.000283196	-3.54791	1.63	0.025816	3.57607e-05
90	FST	NHDF	rWISP1 - CONTROL	0.704094	9.81227e-05	-4.00823	1.63	0.0215458	9.59252e-06
91	DUSP7	NHDF	rWISP1 - CONTROL	0.703461	0.000459047	-3.33814	1.63	0.0278751	6.3236e-05
92	IL6ST	NHDF	rWISP1 - CONTROL	0.692593	3.98555e-05	-4.39951	1.62	0.0175726	2.33743e-06
93	NOL7	NHDF	rWISP1 - CONTROL	0.686411	6.99154e-05	-4.15543	1.61	0.0198319	6.24245e-06
94	BANF1	NHDF	rWISP1 - CONTROL	0.683218	2.20222e-05	-4.65714	1.61	0.0155364	1.01122e-06
95	ERO1A	NHDF	rWISP1 - CONTROL	0.674741	4.82459e-05	-4.31654	1.6	0.0179602	3.36383e-06
96	ITGA5	NHDF	rWISP1 - CONTROL	0.668054	0.000283196	-3.54791	1.59	0.0244357	3.55902e-05
97	PSMD13	NHDF	rWISP1 - CONTROL	0.657685	0.000374457	-3.4266	1.58	0.0251475	4.89971e-05
98	NPC1	NHDF	rWISP1 - CONTROL	0.654579	0.000708013	-3.14996	1.57	0.0279946	0.000108369
99	CD68	NHDF	rWISP1 - CONTROL	0.650832	4.77318e-05	-4.32119	1.57	0.017229	3.22677e-06
100	CREB3	NHDF	rWISP1 - CONTROL	0.648803	0.0125012	-1.90305	1.57	0.0475346	0.00339637
101	JMJD4	NHDF	rWISP1 - CONTROL	0.647499	0.00886493	-2.05232	1.57	0.0442128	0.00226063
102	TGFBR1	NHDF	rWISP1 - CONTROL	0.641881	9.55929e-05	-4.01957	1.56	0.0194813	9.0228e-06
103	UBE2N	NHDF	rWISP1 - CONTROL	0.640911	0.0055716	-2.25402	1.56	0.0401344	0.00134315
104	NDUFB6	NHDF	rWISP1 - CONTROL	0.622162	0.000134356	-3.87174	1.54	0.0201413	1.45667e-05
105	GREM1	NHDF	rWISP1 - CONTROL	0.618054	0.000442873	-3.35372	1.53	0.024304	5.98782e-05
106	LOXL1	NHDF	rWISP1 - CONTROL	0.614113	0.00031397	-3.50311	1.53	0.0228324	4.00471e-05
107	OCLN	NHDF	rWISP1 - CONTROL	0.611909	0.0335717	-1.47403	1.53	0.0564164	0.0114403
108	ACVRL1	NHDF	rWISP1 - CONTROL	0.611541	0.000708538	-3.14964	1.53	0.0262492	0.000111161
109	E2F4	NHDF	rWISP1 - CONTROL	0.609297	0.00596264	-2.22456	1.53	0.0386794	0.00146024
110	MTOR	NHDF	rWISP1 - CONTROL	0.603298	0.0331117	-1.48002	1.52	0.0553314	0.0111505
111	VEGFA	NHDF	rWISP1 - CONTROL	0.596274	0.00231689	-2.63509	1.51	0.0319191	0.000496477
112	LOX	NHDF	rWISP1 - CONTROL	0.593881	6.36343e-05	-4.19631	1.51	0.0166787	5.04351e-06
113	SIL1	NHDF	rWISP1 - CONTROL	0.593568	0.000239219	-3.6212	1.51	0.0211362	2.92921e-05
114	SELENOS	NHDF	rWISP1 - CONTROL	0.588365	0.0501049	-1.30012	1.5	0.0607074	0.0193645
115	IL1RAP	NHDF	rWISP1 - CONTROL	0.587543	0.0223859	-1.65003	1.5	0.0488782	0.00679685
116	HLAB	NHDF	rWISP1 - CONTROL	0.586174	0.000106462	-3.9728	1.5	0.018209	1.07277e-05
117	AP2S1	NHDF	rWISP1 - CONTROL	0.583573	5.87113e-05	-4.23128	1.5	0.016104	4.41832e-06
	NHDF- Downregulated genes- |FC|>1.5 and Adj Pvalue<0.1
	Marker	Condition	Comparison	Log2FC	AdjP	Log10P value	FC	SE	UnAdjP
1	ADH1B	NHDF	rWISP1 - CONTROL	-1.90397	2.26757e-07	-6.64444	-3.74	0.0181127	1.08263e-09
2	PPARGC1A	NHDF	rWISP1 - CONTROL	-1.74991	0.00205716	-2.68673	-3.36	0.0915049	0.00042567
3	DAPK1	NHDF	rWISP1 - CONTROL	-1.48687	2.57723e-06	-5.58885	-2.8	0.0225162	4.27347e-08
4	ELN	NHDF	rWISP1 - CONTROL	-1.38775	2.01877e-06	-5.69491	-2.62	0.0197044	2.57496e-08
5	PELI2	NHDF	rWISP1 - CONTROL	-1.25048	0.000180364	-3.74385	-2.38	0.0427152	2.16253e-05
6	NR1H4	NHDF	rWISP1 - CONTROL	-1.22972	0.0346077	-1.46083	-2.35	0.114463	0.0119835
7	EGR1	NHDF	rWISP1 - CONTROL	-1.21017	0.0108443	-1.9648	-2.31	0.0861975	0.0028909
8	CEBPA	NHDF	rWISP1 - CONTROL	-1.18926	0.0153946	-1.81263	-2.28	0.0912521	0.00439846
9	ABCA1	NHDF	rWISP1 - CONTROL	-1.16259	2.57723e-06	-5.58885	-2.24	0.0175719	4.20972e-08
10	PTCH1	NHDF	rWISP1 - CONTROL	-1.08392	0.000633434	-3.1983	-2.12	0.0453731	9.32403e-05
11	ALDH3A2	NHDF	rWISP1 - CONTROL	-1.00265	2.4913e-05	-4.60357	-2	0.023387	1.22902e-06
12	MMP11	NHDF	rWISP1 - CONTROL	-0.964805	0.000421047	-3.37567	-1.95	0.0376219	5.63903e-05
13	PIDD1	NHDF	rWISP1 - CONTROL	-0.963126	0.0144098	-1.84134	-1.95	0.0729655	0.0040987
14	JAG1	NHDF	rWISP1 - CONTROL	-0.939504	0.000141578	-3.84901	-1.92	0.0308308	1.61039e-05
15	BCL2	NHDF	rWISP1 - CONTROL	-0.896775	0.0112131	-1.95027	-1.86	0.0643014	0.00300351
16	CD34	NHDF	rWISP1 - CONTROL	-0.885327	0.0831064	-1.08037	-1.85	0.104808	0.034557
17	CCN2	NHDF	rWISP1 - CONTROL	-0.856811	0.000419332	-3.37744	-1.81	0.033347	5.56257e-05
18	MASP1	NHDF	rWISP1 - CONTROL	-0.836747	6.36343e-05	-4.19631	-1.79	0.0235424	5.11347e-06
19	NR1H3	NHDF	rWISP1 - CONTROL	-0.830156	0.00162546	-2.78902	-1.78	0.0415708	0.000319287
20	GAS1	NHDF	rWISP1 - CONTROL	-0.819366	1.11298e-05	-4.95351	-1.76	0.016365	3.71295e-07
21	SERPING1	NHDF	rWISP1 - CONTROL	-0.788722	4.18973e-05	-4.37781	-1.73	0.0203126	2.61858e-06
22	UBE4B	NHDF	rWISP1 - CONTROL	-0.772618	0.000676438	-3.16977	-1.71	0.0327495	0.000101811
23	TEK	NHDF	rWISP1 - CONTROL	-0.75282	0.0288404	-1.54	-1.69	0.0666817	0.00938049
24	COL14A1	NHDF	rWISP1 - CONTROL	-0.747062	3.66838e-05	-4.43553	-1.68	0.018528	1.9652e-06
25	IRS1	NHDF	rWISP1 - CONTROL	-0.695114	0.00338961	-2.46985	-1.62	0.0397522	0.000760933
26	MAF	NHDF	rWISP1 - CONTROL	-0.694376	0.000655525	-3.18341	-1.62	0.0292661	9.7827e-05
27	VIM	NHDF	rWISP1 - CONTROL	-0.681367	4.26153e-05	-4.37043	-1.6	0.0176339	2.71781e-06
28	TCF7L2	NHDF	rWISP1 - CONTROL	-0.640419	0.000157811	-3.80186	-1.56	0.0213868	1.83174e-05
29	INSR	NHDF	rWISP1 - CONTROL	-0.636369	0.00439878	-2.35667	-1.55	0.038093	0.00101554
30	STAT5A	NHDF	rWISP1 - CONTROL	-0.625513	0.0107239	-1.96965	-1.54	0.0443935	0.00283144
31	TNFRSF17	NHDF	rWISP1 - CONTROL	-0.611196	0.0836805	-1.07738	-1.53	0.0726473	0.0351116
32	CDKN2C	NHDF	rWISP1 - CONTROL	-0.592074	0.0136628	-1.86446	-1.51	0.0442854	0.00381652
33	PLTP	NHDF	rWISP1 - CONTROL	-0.589376	0.000121197	-3.91651	-1.5	0.0187858	1.29854e-05
34	LIPC	NHDF	rWISP1 - CONTROL	-0.582427	0.0346077	-1.46083	-1.5	0.0542343	0.0120067
													Marker	Condition	Comparison	Log2FC	AdjP	Log10P value	FC	SE	UnAdjP

## Sheet: NHDF_progresn|FC|>1.5;Adj<0.1
	NHDF-|FC|>1.5 and Adj Pvalue<0.1									NHDF-|FC|>1.5 and Adj Pvalue<0.1							SUPPLEMENTARY TABLE S2: Statistically significant genes in NHDF common between (TGFβ+WISP1 VS TGFβ) and (TGFβ+WISP1 VS WISP1)
	Marker	Condition	Comparison	Log2FC	AdjP	FC	SE	UnAdjP		Comparison	Log2FC	AdjP	FC	SE	UnAdjP
1	ACVRL1	NHDF	TGFB+WISP1 - rWISP1	-1.0934	1.77505e-05	-2.13	0.0227325	5.0667e-07		TGFB+WISP1 - TGFB	0.712249	2.52316e-05	1.64	0.018561	2.8643e-06
2	ADH1B	NHDF	TGFB+WISP1 - rWISP1	-0.607972	5.47761e-05	-1.52	0.0156861	2.65497e-06		TGFB+WISP1 - TGFB	-0.901015	8.14628e-07	-1.87	0.0128076	2.59767e-08
3	CCL2	NHDF	TGFB+WISP1 - rWISP1	0.961038	0.000166039	1.95	0.0290219	8.69124e-06		TGFB+WISP1 - TGFB	2.77718	5.10684e-08	6.86	0.0236963	4.55967e-10
4	CCN2	NHDF	TGFB+WISP1 - rWISP1	3.04268	4.16757e-07	8.24	0.0288793	1.06316e-09		TGFB+WISP1 - TGFB	0.853751	3.5217e-05	1.81	0.0235799	4.44705e-06
5	CCNA2	NHDF	TGFB+WISP1 - rWISP1	-0.741275	0.000337994	-1.67	0.0255122	2.28491e-05		TGFB+WISP1 - TGFB	0.730384	4.22858e-05	1.66	0.0208307	5.66328e-06
6	CD68	NHDF	TGFB+WISP1 - rWISP1	-0.756863	1.54752e-05	-1.69	0.0149207	3.35558e-07		TGFB+WISP1 - TGFB	0.648892	4.8637e-06	1.57	0.0121827	2.29614e-07
7	CDKN2C	NHDF	TGFB+WISP1 - rWISP1	-0.790715	0.00224323	-1.73	0.0383523	0.000257633		TGFB+WISP1 - TGFB	-0.601877	0.00148946	-1.52	0.0313145	0.000411728
8	COL4A1	NHDF	TGFB+WISP1 - rWISP1	1.23463	1.77505e-05	2.35	0.0253749	4.63451e-07		TGFB+WISP1 - TGFB	0.653872	7.85752e-05	1.57	0.0207185	1.24277e-05
9	COL7A1	NHDF	TGFB+WISP1 - rWISP1	1.22075	0.000723518	2.33	0.0479504	5.94002e-05		TGFB+WISP1 - TGFB	0.657452	0.00319793	1.58	0.0391513	0.000983039
10	CXCL10	NHDF	TGFB+WISP1 - rWISP1	-1.6974	0.00023462	-3.24	0.05515	1.4963e-05		TGFB+WISP1 - TGFB	0.832036	0.00188319	1.78	0.0450298	0.000533251
11	FGF2	NHDF	TGFB+WISP1 - rWISP1	1.63005	6.71037e-07	3.1	0.01779	3.21953e-09		TGFB+WISP1 - TGFB	0.761542	4.8637e-06	1.7	0.0145255	2.59659e-07
12	HIF1A	NHDF	TGFB+WISP1 - rWISP1	0.892863	1.63811e-05	1.86	0.0178625	3.76097e-07		TGFB+WISP1 - TGFB	0.663297	8.49942e-06	1.58	0.0145847	7.80698e-07
13	IL11	NHDF	TGFB+WISP1 - rWISP1	1.06876	0.0373146	2.1	0.0942729	0.00918587		TGFB+WISP1 - TGFB	0.67731	0.0603092	1.6	0.0769735	0.0293084
14	IL1RAP	NHDF	TGFB+WISP1 - rWISP1	0.957378	0.00144767	1.94	0.0423297	0.000136642		TGFB+WISP1 - TGFB	0.681966	0.00129757	1.6	0.0345621	0.000345909
15	IL6	NHDF	TGFB+WISP1 - rWISP1	2.61131	2.72373e-06	6.11	0.0389857	3.82155e-08		TGFB+WISP1 - TGFB	2.76776	2.73038e-07	6.81	0.0318317	4.87568e-09
16	MMP1	NHDF	TGFB+WISP1 - rWISP1	0.63734	0.00253372	1.56	0.0316792	0.000303788		TGFB+WISP1 - TGFB	3.11678	5.10684e-08	8.67	0.0258659	3.65628e-10
17	MMP3	NHDF	TGFB+WISP1 - rWISP1	1.76476	2.35577e-05	3.4	0.0388697	7.90965e-07		TGFB+WISP1 - TGFB	2.46166	4.49113e-07	5.51	0.031737	1.20298e-08
18	MYLK	NHDF	TGFB+WISP1 - rWISP1	1.15715	3.47142e-05	2.23	0.0278203	1.54974e-06		TGFB+WISP1 - TGFB	1.06738	7.43255e-06	2.1	0.0227152	6.06739e-07
19	NLRP3	NHDF	TGFB+WISP1 - rWISP1	0.693819	0.0741623	1.62	0.0740788	0.0225136		TGFB+WISP1 - TGFB	0.911498	0.00560272	1.88	0.0604851	0.00190807
20	NR1H4	NHDF	TGFB+WISP1 - rWISP1	1.0118	0.0549048	2.02	0.0991276	0.0152867		TGFB+WISP1 - TGFB	0.739605	0.0524641	1.67	0.0809373	0.0250275
21	OASL	NHDF	TGFB+WISP1 - rWISP1	-0.898002	0.0240389	-1.86	0.0711546	0.00524317		TGFB+WISP1 - TGFB	2.27247	2.28437e-05	4.83	0.0580975	2.47667e-06
22	POSTN	NHDF	TGFB+WISP1 - rWISP1	1.34154	1.28857e-06	2.53	0.0170236	1.06133e-08		TGFB+WISP1 - TGFB	0.638765	8.30646e-06	1.56	0.0138997	7.20458e-07
23	PRLR	NHDF	TGFB+WISP1 - rWISP1	-0.874932	0.0421715	-1.83	0.0796613	0.010758		TGFB+WISP1 - TGFB	0.975599	0.00574028	1.97	0.0650432	0.00196224
24	S100A4	NHDF	TGFB+WISP1 - rWISP1	-1.07425	2.35577e-05	-2.11	0.023739	8.11297e-07		TGFB+WISP1 - TGFB	0.696577	3.68809e-05	1.62	0.0193828	4.7042e-06
25	SAA1	NHDF	TGFB+WISP1 - rWISP1	1.54941	0.0132675	2.93	0.10716	0.00243689		TGFB+WISP1 - TGFB	1.15417	0.011104	2.23	0.0874955	0.00411351
26	SERPINE1	NHDF	TGFB+WISP1 - rWISP1	1.76163	1.02748e-05	3.39	0.0326191	2.06143e-07		TGFB+WISP1 - TGFB	1.33599	5.54074e-06	2.52	0.0266334	3.65941e-07
27	SERPINH1	NHDF	TGFB+WISP1 - rWISP1	0.802342	1.77505e-05	1.74	0.0165953	4.86811e-07		TGFB+WISP1 - TGFB	0.66363	5.85305e-06	1.58	0.01355	4.40472e-07
28	TGFBR1	NHDF	TGFB+WISP1 - rWISP1	0.735688	2.91691e-05	1.67	0.0168713	1.07896e-06		TGFB+WISP1 - TGFB	0.631707	8.31561e-06	1.55	0.0137754	7.32365e-07
29	THBS1	NHDF	TGFB+WISP1 - rWISP1	1.36419	1.77505e-05	2.57	0.0284756	5.2252e-07		TGFB+WISP1 - TGFB	1.21033	4.8637e-06	2.31	0.0232503	2.74413e-07
30	TNFRSF17	NHDF	TGFB+WISP1 - rWISP1	0.982521	0.00900563	1.98	0.0629144	0.00153923		TGFB+WISP1 - TGFB	0.675495	0.0111627	1.6	0.0513694	0.00418601
31	TRIB3	NHDF	TGFB+WISP1 - rWISP1	1.62038	2.70375e-06	3.07	0.0238778	3.44866e-08		TGFB+WISP1 - TGFB	0.885098	8.49942e-06	1.85	0.0194961	7.914e-07
32	VEGFA	NHDF	TGFB+WISP1 - rWISP1	1.08029	5.28292e-05	2.11	0.0276427	2.49321e-06		TGFB+WISP1 - TGFB	0.654266	0.000123955	1.57	0.0225702	2.32416e-05
33	XBP1	NHDF	TGFB+WISP1 - rWISP1	0.61302	0.00363983	1.53	0.0327891	0.000493874		TGFB+WISP1 - TGFB	0.927333	4.50555e-05	1.9	0.0267722	6.20663e-06

## Sheet: NHLF_initiation|FC|>1.5;Adj<0.1
	NHLF- Upregulated genes- |FC|>1.5 and Adj Pvalue<0.1										SUPPLEMENTARY TABLE S3: Statistically significant genes in NHLF between WISP1 vs Control
	Marker	Condition	Comparison	Log2FC	AdjP	Log10 P value	FC	SE	UnAdjP
1	MMP1	NHLF	rWISP1 - CONTROL	5.04946	1.70863e-05	-4.76735	33.12	0.108504	6.53814e-07
2	OAS1	NHLF	rWISP1 - CONTROL	4.98139	0.000355665	-3.44896	31.59	0.202134	7.48529e-05
3	IFI27	NHLF	rWISP1 - CONTROL	4.04061	5.11529e-08	-7.29113	16.46	0.0306074	1.76797e-10
4	C3	NHLF	rWISP1 - CONTROL	3.98435	1.03715e-05	-4.98416	15.83	0.0781472	3.22522e-07
5	IFI6	NHLF	rWISP1 - CONTROL	3.44385	8.72466e-07	-6.05925	10.88	0.0412126	6.67704e-09
6	ISG15	NHLF	rWISP1 - CONTROL	3.31994	5.11529e-08	-7.29113	9.99	0.024051	1.23918e-10
7	CXCL8	NHLF	rWISP1 - CONTROL	3.18628	0.000211007	-3.6757	9.1	0.116922	3.64302e-05
8	ICAM1	NHLF	rWISP1 - CONTROL	2.94298	1.29366e-06	-5.88818	7.69	0.0377476	1.15506e-08
9	BST2	NHLF	rWISP1 - CONTROL	2.8967	0.000612084	-3.21319	7.45	0.129701	0.000149117
10	FABP5	NHLF	rWISP1 - CONTROL	2.7479	5.11529e-08	-7.29113	6.72	0.0210829	1.95738e-10
11	WWC1	NHLF	rWISP1 - CONTROL	2.69616	0.0197816	-1.70374	6.48	0.23702	0.0090306
12	CCL2	NHLF	rWISP1 - CONTROL	2.61822	2.9764e-06	-5.52631	6.14	0.0387836	3.59313e-08
13	IL6	NHLF	rWISP1 - CONTROL	2.51311	1.5832e-06	-5.80046	5.71	0.0336337	1.61551e-08
14	DLL4	NHLF	rWISP1 - CONTROL	2.48864	0.0673307	-1.17179	5.61	0.30017	0.0371865
15	IFI35	NHLF	rWISP1 - CONTROL	2.42826	2.29248e-05	-4.63969	5.38	0.056479	1.20256e-06
16	ELOVL6	NHLF	rWISP1 - CONTROL	2.4113	7.93276e-06	-5.10058	5.32	0.0432859	1.61893e-07
17	RELB	NHLF	rWISP1 - CONTROL	2.35297	2.29248e-05	-4.63969	5.11	0.054878	1.22812e-06
18	SERPINE1	NHLF	rWISP1 - CONTROL	2.3236	9.16033e-08	-7.03809	5.01	0.0198878	4.67364e-10
19	CPB2	NHLF	rWISP1 - CONTROL	2.30735	0.033169	-1.47927	4.95	0.230579	0.0167537
20	NCEH1	NHLF	rWISP1 - CONTROL	2.30207	2.70857e-05	-4.56726	4.93	0.0558961	1.67142e-06
21	CCNA2	NHLF	rWISP1 - CONTROL	2.28606	9.21308e-06	-5.0356	4.88	0.0438294	2.70282e-07
22	ISG20	NHLF	rWISP1 - CONTROL	2.14542	0.0020527	-2.68768	4.42	0.120286	0.000670268
23	FASN	NHLF	rWISP1 - CONTROL	2.08566	5.10972e-05	-4.2916	4.24	0.0574962	4.38449e-06
24	MKI67	NHLF	rWISP1 - CONTROL	2.06051	0.00070104	-3.15426	4.17	0.0945671	0.000176782
25	RNF152	NHLF	rWISP1 - CONTROL	2.04218	3.34608e-05	-4.47546	4.12	0.0516303	2.27487e-06
26	CXCL10	NHLF	rWISP1 - CONTROL	1.93606	0.00733301	-2.13472	3.83	0.138204	0.00292759
27	CCL13	NHLF	rWISP1 - CONTROL	1.911	0.0246695	-1.60784	3.76	0.177506	0.0118627
28	STAT1	NHLF	rWISP1 - CONTROL	1.91232	8.59705e-07	-6.06565	3.76	0.0223219	5.48281e-09
29	CXCL2	NHLF	rWISP1 - CONTROL	1.89031	0.00819281	-2.08657	3.71	0.138265	0.00336466
30	FST	NHLF	rWISP1 - CONTROL	1.86928	3.16726e-06	-5.49932	3.65	0.0284484	4.44386e-08
31	SLC25A13	NHLF	rWISP1 - CONTROL	1.84567	8.80021e-06	-5.05551	3.59	0.0342949	2.11836e-07
32	FLT1	NHLF	rWISP1 - CONTROL	1.83655	0.000164944	-3.78266	3.57	0.0642939	2.58777e-05
33	GPC4	NHLF	rWISP1 - CONTROL	1.83375	0.011165	-1.95214	3.56	0.142566	0.00472802
34	ACVRL1	NHLF	rWISP1 - CONTROL	1.82465	2.29248e-05	-4.63969	3.54	0.0425104	1.21801e-06
35	NEGH	NHLF	rWISP1 - CONTROL	1.77216	0.0552427	-1.25773	3.42	0.202343	0.0298761
36	PSMC3	NHLF	rWISP1 - CONTROL	1.76939	9.03622e-05	-4.04401	3.41	0.054212	9.68167e-06
37	DUSP7	NHLF	rWISP1 - CONTROL	1.76431	0.000178168	-3.74917	3.4	0.062843	2.93538e-05
38	CKAP4	NHLF	rWISP1 - CONTROL	1.72558	8.80021e-06	-5.05551	3.31	0.0326486	2.43849e-07
39	CHI3L1	NHLF	rWISP1 - CONTROL	1.68819	0.0961571	-1.01702	3.22	0.226599	0.0551922
40	FCAR	NHLF	rWISP1 - CONTROL	1.66096	0.0720749	-1.14222	3.16	0.204276	0.0400825
41	HLADQA1	NHLF	rWISP1 - CONTROL	1.66096	0.0197847	-1.70367	3.16	0.146189	0.0090848
42	MYL2	NHLF	rWISP1 - CONTROL	1.62649	0.0481183	-1.31769	3.09	0.178526	0.025348
43	SEH1L	NHLF	rWISP1 - CONTROL	1.5864	1.60258e-05	-4.79518	3	0.0335696	5.80723e-07
44	CALM1	NHLF	rWISP1 - CONTROL	1.57896	8.80021e-06	-5.05551	2.99	0.029923	2.46945e-07
45	FLT4	NHLF	rWISP1 - CONTROL	1.57921	0.00480399	-2.3184	2.99	0.10391	0.00181375
46	SCD	NHLF	rWISP1 - CONTROL	1.56862	2.9464e-05	-4.53071	2.97	0.0387764	1.91666e-06
47	CTSL	NHLF	rWISP1 - CONTROL	1.56238	7.09526e-05	-4.14903	2.95	0.0456841	6.82868e-06
48	TRAF2	NHLF	rWISP1 - CONTROL	1.54683	0.000442094	-3.35449	2.92	0.0652223	9.81177e-05
49	IL4	NHLF	rWISP1 - CONTROL	1.53519	0.00356861	-2.4475	2.9	0.0954838	0.00128816
50	LOXL4	NHLF	rWISP1 - CONTROL	1.53579	2.9764e-06	-5.52631	2.9	0.0229095	3.79643e-08
51	CREB3	NHLF	rWISP1 - CONTROL	1.53197	8.80021e-06	-5.05551	2.89	0.0290233	2.46336e-07
52	ILK	NHLF	rWISP1 - CONTROL	1.5309	2.56613e-05	-4.59072	2.89	0.0366674	1.50564e-06
53	IL21R	NHLF	rWISP1 - CONTROL	1.51487	0.000846154	-3.07255	2.86	0.0720497	0.000225569
54	HCFC1	NHLF	rWISP1 - CONTROL	1.49841	1.12851e-05	-4.9475	2.83	0.0299581	3.7425e-07
55	PLCB3	NHLF	rWISP1 - CONTROL	1.50144	9.13696e-05	-4.0392	2.83	0.0461443	9.90614e-06
56	PSEN2	NHLF	rWISP1 - CONTROL	1.49323	0.00108609	-2.96413	2.82	0.0743072	0.000306156
57	PGK1	NHLF	rWISP1 - CONTROL	1.47975	3.57956e-06	-5.44617	2.79	0.023366	5.93549e-08
58	ITGA5	NHLF	rWISP1 - CONTROL	1.47252	1.81021e-05	-4.74227	2.78	0.0323487	7.7526e-07
59	NPC1	NHLF	rWISP1 - CONTROL	1.47454	3.34874e-05	-4.47512	2.78	0.0374369	2.34924e-06
60	COL5A3	NHLF	rWISP1 - CONTROL	1.4716	0.000170414	-3.7685	2.77	0.0519765	2.76053e-05
61	XAF1	NHLF	rWISP1 - CONTROL	1.46741	0.000166307	-3.77909	2.77	0.0515994	2.67279e-05
62	LILRB2	NHLF	rWISP1 - CONTROL	1.45345	0.0172423	-1.76341	2.74	0.123839	0.00769745
63	PDHA1	NHLF	rWISP1 - CONTROL	1.44745	0.000275274	-3.56023	2.73	0.0558537	5.23161e-05
64	YWHAG	NHLF	rWISP1 - CONTROL	1.44362	1.03715e-05	-4.98416	2.72	0.0284062	3.30723e-07
65	SEC61B	NHLF	rWISP1 - CONTROL	1.43967	7.93276e-06	-5.10058	2.71	0.0256609	1.53165e-07
66	KMT2D	NHLF	rWISP1 - CONTROL	1.4296	0.000135553	-3.86789	2.69	0.0482201	1.97105e-05
67	APOB	NHLF	rWISP1 - CONTROL	1.424	0.0397486	-1.40068	2.68	0.149044	0.0206348
68	XBP1	NHLF	rWISP1 - CONTROL	1.42448	1.60258e-05	-4.79518	2.68	0.0302235	5.92791e-07
69	CYP2C9	NHLF	rWISP1 - CONTROL	1.40368	0.0261596	-1.58237	2.65	0.132409	0.0127795
70	LIPG	NHLF	rWISP1 - CONTROL	1.40368	0.0536143	-1.27072	2.65	0.158924	0.0288587
71	PANX1	NHLF	rWISP1 - CONTROL	1.40616	2.46971e-05	-4.60735	2.65	0.0334153	1.41756e-06
72	JMJD4	NHLF	rWISP1 - CONTROL	1.40048	0.000774612	-3.11092	2.64	0.0654706	0.000200569
73	ERN1	NHLF	rWISP1 - CONTROL	1.3949	0.000104394	-3.98133	2.63	0.0439825	1.1984e-05
74	LOX	NHLF	rWISP1 - CONTROL	1.37759	8.80021e-06	-5.05551	2.6	0.025637	2.14392e-07
75	GOT2	NHLF	rWISP1 - CONTROL	1.36386	2.29248e-05	-4.63969	2.57	0.0316743	1.18877e-06
76	HLADQA2	NHLF	rWISP1 - CONTROL	1.36245	0.000712589	-3.14716	2.57	0.0627383	0.000180874
77	C6	NHLF	rWISP1 - CONTROL	1.34225	0.0768134	-1.11456	2.54	0.168485	0.0432995
78	DIAPH1	NHLF	rWISP1 - CONTROL	1.34406	4.09613e-05	-4.38763	2.54	0.0354449	3.1348e-06
79	PCCB	NHLF	rWISP1 - CONTROL	1.34239	8.79676e-06	-5.05568	2.54	0.0246098	1.90746e-07
80	PRLR	NHLF	rWISP1 - CONTROL	1.32193	0.0172423	-1.76341	2.5	0.112576	0.00767731
81	HSD11B1	NHLF	rWISP1 - CONTROL	1.31794	0.000290069	-3.5375	2.49	0.0512774	5.54978e-05
82	SERPINH1	NHLF	rWISP1 - CONTROL	1.30251	1.81021e-05	-4.74227	2.47	0.0285198	7.55837e-07
83	POSTN	NHLF	rWISP1 - CONTROL	1.30061	1.29064e-05	-4.88919	2.46	0.026587	4.44481e-07
84	TRIB3	NHLF	rWISP1 - CONTROL	1.29645	6.73526e-05	-4.17165	2.46	0.0374805	6.27135e-06
85	NR1H4	NHLF	rWISP1 - CONTROL	1.29248	0.0982035	-1.00787	2.45	0.174758	0.0566173
86	LPCAT1	NHLF	rWISP1 - CONTROL	1.28689	0.00431527	-2.36499	2.44	0.0829937	0.00160722
87	HSP90AA1	NHLF	rWISP1 - CONTROL	1.27693	2.69593e-05	-4.56929	2.42	0.0308688	1.61618e-06
88	CYCS	NHLF	rWISP1 - CONTROL	1.2481	0.00382337	-2.41755	2.38	0.0785941	0.00138987
89	HLAB	NHLF	rWISP1 - CONTROL	1.24984	8.78292e-05	-4.05636	2.38	0.0380865	9.29825e-06
90	CBL	NHLF	rWISP1 - CONTROL	1.2313	5.0881e-05	-4.29344	2.35	0.0338388	4.28335e-06
91	COL1A1	NHLF	rWISP1 - CONTROL	1.23259	1.81021e-05	-4.74227	2.35	0.0268273	7.21644e-07
92	COL6A5	NHLF	rWISP1 - CONTROL	1.22972	0.0253139	-1.59664	2.35	0.114959	0.0122372
93	GNB4	NHLF	rWISP1 - CONTROL	1.23232	3.5926e-05	-4.44459	2.35	0.0317263	2.61197e-06
94	SLC25A10	NHLF	rWISP1 - CONTROL	1.23328	0.0236344	-1.62645	2.35	0.113059	0.0111256
95	HSP90AB1	NHLF	rWISP1 - CONTROL	1.21407	2.13715e-05	-4.67017	2.32	0.0275986	1.0086e-06
96	LIPA	NHLF	rWISP1 - CONTROL	1.21134	0.000111453	-3.95291	2.32	0.0391628	1.44244e-05
97	P4HB	NHLF	rWISP1 - CONTROL	1.21423	6.73526e-05	-4.17165	2.32	0.0349868	6.11681e-06
98	ADCY7	NHLF	rWISP1 - CONTROL	1.20505	0.024572	-1.60956	2.31	0.111781	0.0117846
99	CCN2	NHLF	rWISP1 - CONTROL	1.20551	3.57956e-06	-5.44617	2.31	0.0188781	5.56089e-08
100	HKDC1	NHLF	rWISP1 - CONTROL	1.20752	0.0187593	-1.72678	2.31	0.104764	0.00844648
101	ITGA4	NHLF	rWISP1 - CONTROL	1.20845	0.000311087	-3.50712	2.31	0.047777	6.22216e-05
102	MMP10	NHLF	rWISP1 - CONTROL	1.20501	0.00587271	-2.23116	2.31	0.0826574	0.00232212
103	NOL7	NHLF	rWISP1 - CONTROL	1.20567	7.09526e-05	-4.14903	2.31	0.0353042	6.90206e-06
104	ADPGK	NHLF	rWISP1 - CONTROL	1.20436	1.88738e-05	-4.72414	2.3	0.0267453	8.42578e-07
105	NID2	NHLF	rWISP1 - CONTROL	1.20467	1.81021e-05	-4.74227	2.3	0.0265076	7.8504e-07
106	NUMB	NHLF	rWISP1 - CONTROL	1.20041	2.90438e-05	-4.53695	2.3	0.0295416	1.85228e-06
107	THBS1	NHLF	rWISP1 - CONTROL	1.19561	4.16667e-05	-4.38021	2.29	0.0316699	3.24193e-06
108	COL7A1	NHLF	rWISP1 - CONTROL	1.19026	0.000125852	-3.90014	2.28	0.0395512	1.76578e-05
109	DERL2	NHLF	rWISP1 - CONTROL	1.18833	5.10972e-05	-4.2916	2.28	0.0328058	4.4319e-06
110	DUSP8	NHLF	rWISP1 - CONTROL	1.18724	0.0330081	-1.48138	2.28	0.118383	0.0165856
111	MTMR4	NHLF	rWISP1 - CONTROL	1.1885	0.000741459	-3.12991	2.28	0.0550866	0.000189148
112	CASP3	NHLF	rWISP1 - CONTROL	1.17591	4.29679e-05	-4.36686	2.26	0.0313422	3.39797e-06
113	MTOR	NHLF	rWISP1 - CONTROL	1.17739	0.000106897	-3.97103	2.26	0.0375158	1.29531e-05
114	TLN1	NHLF	rWISP1 - CONTROL	1.17757	1.92174e-05	-4.7163	2.26	0.0263078	8.82433e-07
115	UBE2N	NHLF	rWISP1 - CONTROL	1.17335	0.000308765	-3.51037	2.26	0.0462653	6.1044e-05
116	E2F4	NHLF	rWISP1 - CONTROL	1.1699	0.000113648	-3.94444	2.25	0.0380001	1.49307e-05
117	HIF1A	NHLF	rWISP1 - CONTROL	1.17144	3.44353e-05	-4.463	2.25	0.0299216	2.45967e-06
118	PIK3CB	NHLF	rWISP1 - CONTROL	1.17181	0.00010506	-3.97856	2.25	0.0370698	1.22795e-05
119	RAP1B	NHLF	rWISP1 - CONTROL	1.16477	2.70857e-05	-4.56726	2.24	0.0283288	1.69285e-06
120	ANAPC7	NHLF	rWISP1 - CONTROL	1.15925	0.000245752	-3.6095	2.23	0.0439066	4.5765e-05
121	BCL2L1	NHLF	rWISP1 - CONTROL	1.15568	0.000506728	-3.29522	2.23	0.050009	0.000117633
122	PHLPP1	NHLF	rWISP1 - CONTROL	1.15914	0.00010506	-3.97856	2.23	0.0367361	1.24474e-05
123	MAP2K1	NHLF	rWISP1 - CONTROL	1.14978	9.51743e-05	-4.02148	2.22	0.0356969	1.06828e-05
124	IL1RAP	NHLF	rWISP1 - CONTROL	1.14455	0.00097477	-3.0111	2.21	0.0558186	0.000267316
125	MAPK1	NHLF	rWISP1 - CONTROL	1.14137	0.000126091	-3.89932	2.21	0.0379829	1.78522e-05
126	MMP7	NHLF	rWISP1 - CONTROL	1.1427	0.0145833	-1.83614	2.21	0.0937968	0.00633348
127	PTAFR	NHLF	rWISP1 - CONTROL	1.1427	0.0244926	-1.61097	2.21	0.105869	0.0117152
128	PTGS2	NHLF	rWISP1 - CONTROL	1.14475	0.0220597	-1.6564	2.21	0.103254	0.0102701
129	ATG101	NHLF	rWISP1 - CONTROL	1.13479	5.21115e-05	-4.28307	2.2	0.0314704	4.58635e-06
130	COL10A1	NHLF	rWISP1 - CONTROL	1.13611	0.000994044	-3.00259	2.2	0.0556444	0.000275137
131	MMP16	NHLF	rWISP1 - CONTROL	1.13152	0.00203865	-2.69066	2.19	0.0633186	0.000662056
132	AP1S1	NHLF	rWISP1 - CONTROL	1.12752	0.000114135	-3.94258	2.18	0.0366927	1.51404e-05
133	AP2S1	NHLF	rWISP1 - CONTROL	1.10995	0.000347091	-3.45956	2.16	0.0447686	7.17203e-05
134	BANF1	NHLF	rWISP1 - CONTROL	1.11322	0.000111453	-3.95291	2.16	0.035943	1.42839e-05
135	PTPA	NHLF	rWISP1 - CONTROL	1.11103	0.000846154	-3.07255	2.16	0.052805	0.000224488
136	XIAP	NHLF	rWISP1 - CONTROL	1.09973	2.46971e-05	-4.60735	2.14	0.0260513	1.38379e-06
137	BRPF3	NHLF	rWISP1 - CONTROL	1.09363	0.00104309	-2.98168	2.13	0.0540224	0.000291374
138	COL5A1	NHLF	rWISP1 - CONTROL	1.09327	2.46971e-05	-4.60735	2.13	0.0259069	1.38727e-06
139	ACSL4	NHLF	rWISP1 - CONTROL	1.08412	3.34608e-05	-4.47546	2.12	0.0274556	2.3047e-06
140	DOCK2	NHLF	rWISP1 - CONTROL	1.08496	0.004971	-2.30356	2.12	0.0718911	0.00189153
141	ANAPC1	NHLF	rWISP1 - CONTROL	1.07911	0.00270043	-2.56857	2.11	0.0637711	0.000936883
142	ERC1	NHLF	rWISP1 - CONTROL	1.07438	0.000355665	-3.44896	2.11	0.0435443	7.42242e-05
143	TGFB1I1	NHLF	rWISP1 - CONTROL	1.07853	3.81391e-05	-4.41863	2.11	0.0281043	2.86284e-06
144	CRKL	NHLF	rWISP1 - CONTROL	1.07344	0.000438115	-3.35841	2.1	0.0451665	9.66758e-05
145	BCAP31	NHLF	rWISP1 - CONTROL	1.06282	4.97502e-05	-4.30321	2.09	0.0290632	4.1247e-06
146	CRP	NHLF	rWISP1 - CONTROL	1.06464	0.0852648	-1.06923	2.09	0.137818	0.0485052
147	CSNK2A1	NHLF	rWISP1 - CONTROL	1.05553	0.000106897	-3.97103	2.08	0.033593	1.28397e-05
148	IRAK3	NHLF	rWISP1 - CONTROL	1.05433	0.00383784	-2.41591	2.08	0.0665091	0.00140492
149	RPS6KB2	NHLF	rWISP1 - CONTROL	1.05614	0.000166307	-3.77909	2.08	0.0370648	2.63475e-05
150	PSMD13	NHLF	rWISP1 - CONTROL	1.04696	0.000125852	-3.90014	2.07	0.0347811	1.76265e-05
151	RAC3	NHLF	rWISP1 - CONTROL	1.05007	0.00444895	-2.35174	2.07	0.0681015	0.00166268
152	CASP7	NHLF	rWISP1 - CONTROL	1.04352	0.000152082	-3.81792	2.06	0.0359202	2.28755e-05
153	NDUFB6	NHLF	rWISP1 - CONTROL	1.04091	0.000418326	-3.37849	2.06	0.0433664	9.01749e-05
154	PRKDC	NHLF	rWISP1 - CONTROL	1.03254	0.000117362	-3.93047	2.05	0.0338161	1.58678e-05
155	PSMB8	NHLF	rWISP1 - CONTROL	1.036	0.000163942	-3.78531	2.05	0.0361975	2.55113e-05
156	SEC24C	NHLF	rWISP1 - CONTROL	1.03775	0.00021997	-3.65764	2.05	0.038593	4.01221e-05
157	PSENEN	NHLF	rWISP1 - CONTROL	1.02513	0.000192212	-3.71622	2.04	0.0370463	3.26073e-05
158	YWHAB	NHLF	rWISP1 - CONTROL	1.03085	0.000108104	-3.96616	2.04	0.0329428	1.32372e-05
159	COL4A1	NHLF	rWISP1 - CONTROL	1.02475	4.2544e-06	-5.37116	2.03	0.0166989	7.59714e-08
160	IQGAP1	NHLF	rWISP1 - CONTROL	1.01837	0.000212584	-3.67247	2.03	0.0375831	3.79613e-05
161	LYN	NHLF	rWISP1 - CONTROL	1.0207	0.012201	-1.91361	2.03	0.0808804	0.00524455
162	PSMB7	NHLF	rWISP1 - CONTROL	1.01849	0.00010506	-3.97856	2.03	0.0322838	1.24624e-05
163	ERO1A	NHLF	rWISP1 - CONTROL	1.01157	2.29248e-05	-4.63969	2.02	0.0235874	1.22596e-06
164	PLCB2	NHLF	rWISP1 - CONTROL	1.01487	0.0296749	-1.52761	2.02	0.0984714	0.0146104
165	AMOTL1	NHLF	rWISP1 - CONTROL	1.00581	0.000111453	-3.95291	2.01	0.0324145	1.40883e-05
166	HIF3A	NHLF	rWISP1 - CONTROL	1.0104	0.0852117	-1.0695	2.01	0.130693	0.0483663
167	PRDX1	NHLF	rWISP1 - CONTROL	1.0055	0.000161799	-3.79102	2.01	0.0349894	2.47652e-05
168	SUGT1	NHLF	rWISP1 - CONTROL	1.00903	0.000111453	-3.95291	2.01	0.0326451	1.45002e-05
169	CHUK	NHLF	rWISP1 - CONTROL	0.997904	0.00173771	-2.76002	2	0.0541236	0.000540819
170	GSK3B	NHLF	rWISP1 - CONTROL	0.997901	0.000181459	-3.74122	2	0.0357404	3.05518e-05
171	ITPR2	NHLF	rWISP1 - CONTROL	1	0.000212584	-3.67247	2	0.0368973	3.79035e-05
172	NEGF	NHLF	rWISP1 - CONTROL	0.999295	0.00145342	-2.83761	2	0.0525732	0.00044307
173	MET	NHLF	rWISP1 - CONTROL	0.990314	0.000859775	-3.06562	1.99	0.0472779	0.000231394
174	FAS	NHLF	rWISP1 - CONTROL	0.988498	0.000160592	-3.79427	1.98	0.0343231	2.43756e-05
175	ACAD9	NHLF	rWISP1 - CONTROL	0.97656	0.00134582	-2.87101	1.97	0.0505757	0.000399414
176	AKT1	NHLF	rWISP1 - CONTROL	0.976995	0.000116939	-3.93204	1.97	0.0319402	1.56614e-05
177	LOXL2	NHLF	rWISP1 - CONTROL	0.977098	0.000339635	-3.46899	1.97	0.0392554	6.97465e-05
178	NDUFS5	NHLF	rWISP1 - CONTROL	0.978832	0.000145118	-3.83828	1.97	0.0334033	2.14715e-05
179	S100A4	NHLF	rWISP1 - CONTROL	0.978242	0.00360672	-2.44289	1.97	0.0609833	0.00130652
180	YWHAE	NHLF	rWISP1 - CONTROL	0.981627	8.02361e-05	-4.09563	1.97	0.0295049	8.39204e-06
181	CXCL11	NHLF	rWISP1 - CONTROL	0.9693	0.0141666	-1.84874	1.96	0.0790642	0.00612559
182	FNIP2	NHLF	rWISP1 - CONTROL	0.970019	9.48991e-05	-4.02274	1.96	0.0300579	1.05309e-05
183	NOTCH1	NHLF	rWISP1 - CONTROL	0.969001	0.00480399	-2.3184	1.96	0.0637542	0.001813
184	NUBP1	NHLF	rWISP1 - CONTROL	0.970173	0.000524656	-3.28013	1.96	0.0422578	0.000123134
185	PRKAA1	NHLF	rWISP1 - CONTROL	0.973521	0.000226786	-3.64438	1.96	0.0363931	4.16545e-05
186	RBX1	NHLF	rWISP1 - CONTROL	0.972605	7.47983e-05	-4.12611	1.96	0.0288165	7.53708e-06
187	CRK	NHLF	rWISP1 - CONTROL	0.966006	0.00188982	-2.72358	1.95	0.0532414	0.00060021
188	CYFIP1	NHLF	rWISP1 - CONTROL	0.962192	0.000265849	-3.57536	1.95	0.0368791	4.98467e-05
189	LEP	NHLF	rWISP1 - CONTROL	0.963	0.0189323	-1.7228	1.95	0.0837467	0.0085485
190	RAC1	NHLF	rWISP1 - CONTROL	0.965805	0.00011806	-3.9279	1.95	0.0316963	1.61128e-05
191	SREBF1	NHLF	rWISP1 - CONTROL	0.966968	0.000425395	-3.37121	1.95	0.0404156	9.22412e-05
192	DEPDC5	NHLF	rWISP1 - CONTROL	0.956225	0.00114545	-2.94102	1.94	0.0480444	0.000326514
193	MFAP3	NHLF	rWISP1 - CONTROL	0.958423	0.0016699	-2.77731	1.94	0.0516006	0.000515454
194	TXNDC5	NHLF	rWISP1 - CONTROL	0.953066	0.00017055	-3.76815	1.94	0.033702	2.78449e-05
195	ITCH	NHLF	rWISP1 - CONTROL	0.946606	6.75135e-05	-4.17061	1.93	0.0274248	6.37244e-06
196	SELENOS	NHLF	rWISP1 - CONTROL	0.949895	0.000849209	-3.07099	1.93	0.0452341	0.000227467
197	SIL1	NHLF	rWISP1 - CONTROL	0.948137	7.97195e-05	-4.09844	1.93	0.0284269	8.23632e-06
198	COX7B	NHLF	rWISP1 - CONTROL	0.940171	0.000339635	-3.46899	1.92	0.0377324	6.92313e-05
199	CSNK1E	NHLF	rWISP1 - CONTROL	0.94084	0.000132604	-3.87744	1.92	0.0315988	1.91003e-05
200	KRAS	NHLF	rWISP1 - CONTROL	0.934231	0.00078183	-3.10689	1.91	0.0437649	0.000203435
201	PTPN1	NHLF	rWISP1 - CONTROL	0.935751	0.000541078	-3.26674	1.91	0.0409713	0.000127678
202	PPARG	NHLF	rWISP1 - CONTROL	0.927986	0.00129653	-2.88722	1.9	0.047738	0.000382014
203	AP1G1	NHLF	rWISP1 - CONTROL	0.917596	0.000506151	-3.29572	1.89	0.0396687	0.000116854
204	PTK2	NHLF	rWISP1 - CONTROL	0.921147	0.000291632	-3.53516	1.89	0.0358997	5.6169e-05
205	APC	NHLF	rWISP1 - CONTROL	0.913611	0.0165297	-1.78173	1.88	0.0769974	0.00727393
206	PARP1	NHLF	rWISP1 - CONTROL	0.91319	0.000972728	-3.01201	1.88	0.0444909	0.000265515
207	PREX1	NHLF	rWISP1 - CONTROL	0.906271	0.0517329	-1.28623	1.87	0.101552	0.0276481
208	DYNLL1	NHLF	rWISP1 - CONTROL	0.892536	0.000166307	-3.77909	1.86	0.0313799	2.66979e-05
209	MMP13	NHLF	rWISP1 - CONTROL	0.896775	0.0613887	-1.21191	1.86	0.105531	0.0337481
210	PPIA	NHLF	rWISP1 - CONTROL	0.894389	0.000109371	-3.9611	1.86	0.0287068	1.36714e-05
211	ACTR1A	NHLF	rWISP1 - CONTROL	0.886986	0.00110788	-2.95551	1.85	0.0442999	0.000313712
212	APOH	NHLF	rWISP1 - CONTROL	0.884694	0.052562	-1.27933	1.85	0.0996285	0.0282252
213	CTNND1	NHLF	rWISP1 - CONTROL	0.886609	6.17961e-05	-4.20904	1.85	0.0251987	5.51751e-06
214	PLPP4	NHLF	rWISP1 - CONTROL	0.88537	0.00246997	-2.60731	1.85	0.0514977	0.000847477
215	UBE2D2	NHLF	rWISP1 - CONTROL	0.887199	0.000212584	-3.67247	1.85	0.0326563	3.72476e-05
216	HTRA2	NHLF	rWISP1 - CONTROL	0.881732	0.00121924	-2.91391	1.84	0.0447932	0.000351464
217	MAML1	NHLF	rWISP1 - CONTROL	0.877239	0.000405323	-3.3922	1.84	0.0362917	8.58209e-05
218	MBTPS2	NHLF	rWISP1 - CONTROL	0.880928	0.00142524	-2.84611	1.84	0.0461788	0.000432662
219	NEDD8	NHLF	rWISP1 - CONTROL	0.880422	0.000198029	-3.70327	1.84	0.031981	3.38468e-05
220	PNPLA3	NHLF	rWISP1 - CONTROL	0.882767	0.0370346	-1.43139	1.84	0.090687	0.0189897
221	TRAF6	NHLF	rWISP1 - CONTROL	0.878265	0.00480399	-2.3184	1.84	0.0577439	0.0018054
222	FZD5	NHLF	rWISP1 - CONTROL	0.868483	0.0502618	-1.29876	1.83	0.096482	0.0266695
223	PRKACA	NHLF	rWISP1 - CONTROL	0.874824	0.000219616	-3.65834	1.83	0.0324633	3.94973e-05
224	MAPK11	NHLF	rWISP1 - CONTROL	0.867413	0.00141031	-2.85068	1.82	0.0453105	0.000422734
225	MOB1B	NHLF	rWISP1 - CONTROL	0.864557	0.0033172	-2.47923	1.82	0.0530179	0.00118048
226	MYD88	NHLF	rWISP1 - CONTROL	0.867645	0.00114545	-2.94102	1.82	0.0436094	0.000327295
227	PTPN11	NHLF	rWISP1 - CONTROL	0.862698	7.09526e-05	-4.14903	1.82	0.0252938	6.96856e-06
228	SSR2	NHLF	rWISP1 - CONTROL	0.865318	0.000132604	-3.87744	1.82	0.0290649	1.91126e-05
229	UQCRFS1	NHLF	rWISP1 - CONTROL	0.866185	0.000447311	-3.34939	1.82	0.0366138	9.98461e-05
230	COL16A1	NHLF	rWISP1 - CONTROL	0.85488	0.0504016	-1.29756	1.81	0.0950881	0.026808
231	GNPTAB	NHLF	rWISP1 - CONTROL	0.85374	0.000152082	-3.81792	1.81	0.0293901	2.28899e-05
232	DAXX	NHLF	rWISP1 - CONTROL	0.8431	0.00628012	-2.20203	1.79	0.0585629	0.00249923
233	RELA	NHLF	rWISP1 - CONTROL	0.84381	0.000557957	-3.2534	1.79	0.0371954	0.000133796
234	CTNNB1	NHLF	rWISP1 - CONTROL	0.829249	0.000178168	-3.74917	1.78	0.0295871	2.97179e-05
235	PPP2CA	NHLF	rWISP1 - CONTROL	0.834099	0.000299167	-3.52409	1.78	0.0326662	5.81609e-05
236	TLR6	NHLF	rWISP1 - CONTROL	0.834009	0.0458042	-1.33909	1.78	0.0903356	0.0239537
237	MTMR14	NHLF	rWISP1 - CONTROL	0.822032	0.00549481	-2.26005	1.77	0.0556317	0.00214466
238	RAPGEF1	NHLF	rWISP1 - CONTROL	0.823762	0.000501436	-3.29978	1.77	0.0355362	0.000115126
239	CD68	NHLF	rWISP1 - CONTROL	0.81498	0.00519672	-2.28427	1.76	0.0546079	0.00202168
240	HIKESHI	NHLF	rWISP1 - CONTROL	0.819444	0.000211007	-3.6757	1.76	0.0300896	3.66033e-05
241	LATS1	NHLF	rWISP1 - CONTROL	0.81887	0.00190833	-2.71935	1.76	0.045256	0.000610957
242	TGFBR2	NHLF	rWISP1 - CONTROL	0.813451	0.000640912	-3.1932	1.76	0.0366939	0.000156958
243	ATP6V1E1	NHLF	rWISP1 - CONTROL	0.806986	0.000485549	-3.31377	1.75	0.0345693	0.00010962
244	COL6A3	NHLF	rWISP1 - CONTROL	0.807717	4.92211e-05	-4.30785	1.75	0.0220107	4.01805e-06
245	FADD	NHLF	rWISP1 - CONTROL	0.803938	0.0243364	-1.61374	1.75	0.0743443	0.0116094
246	PGM1	NHLF	rWISP1 - CONTROL	0.806209	6.73526e-05	-4.17165	1.75	0.0232778	6.21165e-06
247	ACACA	NHLF	rWISP1 - CONTROL	0.797842	0.00745729	-2.12742	1.74	0.0571518	0.00298672
248	BRAF	NHLF	rWISP1 - CONTROL	0.797566	0.00319925	-2.49495	1.74	0.0485971	0.00113443
249	HSPG2	NHLF	rWISP1 - CONTROL	0.802688	0.00303282	-2.51815	1.74	0.0484352	0.00106768
250	MAPK9	NHLF	rWISP1 - CONTROL	0.798335	0.000548098	-3.26114	1.74	0.0350467	0.000130033
251	CTBP2	NHLF	rWISP1 - CONTROL	0.79362	0.000768415	-3.1144	1.73	0.0370304	0.000197985
252	IKBKB	NHLF	rWISP1 - CONTROL	0.789179	0.000549503	-3.26003	1.73	0.0346843	0.000131068
253	SKP2	NHLF	rWISP1 - CONTROL	0.793581	0.00150439	-2.82264	1.73	0.0419967	0.000460527
254	ATOX1	NHLF	rWISP1 - CONTROL	0.780545	0.000212584	-3.67247	1.72	0.0287816	3.7729e-05
255	GAB1	NHLF	rWISP1 - CONTROL	0.778376	0.00211028	-2.67566	1.72	0.0438557	0.000691764
256	NDUFB8	NHLF	rWISP1 - CONTROL	0.783098	0.000266953	-3.57356	1.72	0.0300605	5.03943e-05
257	SPOPL	NHLF	rWISP1 - CONTROL	0.785158	0.00012416	-3.90602	1.72	0.0259773	1.71037e-05
258	CSNK1D	NHLF	rWISP1 - CONTROL	0.770931	0.000355665	-3.44896	1.71	0.0312596	7.4463e-05
259	NDUFC1	NHLF	rWISP1 - CONTROL	0.770783	0.000233891	-3.63099	1.71	0.0289656	4.32579e-05
260	CSNK2B	NHLF	rWISP1 - CONTROL	0.761547	0.000450777	-3.34604	1.7	0.0322524	0.000101195
261	IRF3	NHLF	rWISP1 - CONTROL	0.762486	0.0370346	-1.43139	1.7	0.078306	0.0189631
262	NPHP4	NHLF	rWISP1 - CONTROL	0.7636	0.000657816	-3.1819	1.7	0.0346015	0.000161937
263	AXL	NHLF	rWISP1 - CONTROL	0.758968	0.00041306	-3.38399	1.69	0.0315367	8.85129e-05
264	LOXL1	NHLF	rWISP1 - CONTROL	0.759442	0.000178168	-3.74917	1.69	0.027103	2.97704e-05
265	TXN	NHLF	rWISP1 - CONTROL	0.753502	0.00128538	-2.89097	1.69	0.0386629	0.000375572
266	EHMT1	NHLF	rWISP1 - CONTROL	0.744185	0.000501436	-3.29978	1.68	0.0320999	0.000115038
267	EP400	NHLF	rWISP1 - CONTROL	0.75125	0.0103576	-1.98474	1.68	0.0574882	0.00433329
268	FN1	NHLF	rWISP1 - CONTROL	0.750404	4.49487e-05	-4.34728	1.68	0.0201629	3.61195e-06
269	CASP4	NHLF	rWISP1 - CONTROL	0.740919	0.000145118	-3.83828	1.67	0.0252751	2.14138e-05
270	CUL1	NHLF	rWISP1 - CONTROL	0.737027	0.00142357	-2.84662	1.67	0.0386039	0.00043034
271	NDUFS3	NHLF	rWISP1 - CONTROL	0.740933	0.000339635	-3.46899	1.67	0.029761	6.964e-05
272	RNF111	NHLF	rWISP1 - CONTROL	0.743699	0.00134582	-2.87101	1.67	0.038524	0.000399971
273	CPT1A	NHLF	rWISP1 - CONTROL	0.728171	0.00218209	-2.66113	1.66	0.0412984	0.000721615
274	PPARA	NHLF	rWISP1 - CONTROL	0.723476	0.00191751	-2.71726	1.65	0.0400383	0.000616343
275	PPARD	NHLF	rWISP1 - CONTROL	0.723379	0.0329435	-1.48223	1.65	0.0720223	0.0164718
276	PRKAG2	NHLF	rWISP1 - CONTROL	0.722504	0.00587263	-2.23117	1.65	0.0495326	0.00231459
277	IL6ST	NHLF	rWISP1 - CONTROL	0.709876	0.000805776	-3.09379	1.64	0.0334299	0.000210854
278	PSMB1	NHLF	rWISP1 - CONTROL	0.716019	0.00396949	-2.40127	1.64	0.0454954	0.00146831
279	SKI	NHLF	rWISP1 - CONTROL	0.709555	0.000109371	-3.9611	1.64	0.0227567	1.35935e-05
280	SDC3	NHLF	rWISP1 - CONTROL	0.705916	0.0022095	-2.65571	1.63	0.0401667	0.000736803
281	TRRAP	NHLF	rWISP1 - CONTROL	0.702395	0.000438115	-3.35841	1.63	0.0295414	9.63826e-05
282	VEGFA	NHLF	rWISP1 - CONTROL	0.701143	0.000409737	-3.38749	1.63	0.0290759	8.72781e-05
283	ARMH3	NHLF	rWISP1 - CONTROL	0.691763	0.00383784	-2.41591	1.62	0.0436337	0.00140413
284	ATP6V1F	NHLF	rWISP1 - CONTROL	0.692235	0.000876101	-3.05745	1.62	0.0331623	0.000236905
285	CDK4	NHLF	rWISP1 - CONTROL	0.691696	0.00778432	-2.10878	1.62	0.0500039	0.00314749
286	EGFR	NHLF	rWISP1 - CONTROL	0.696004	9.48991e-05	-4.02274	1.62	0.0215391	1.04302e-05
287	HLAG	NHLF	rWISP1 - CONTROL	0.694608	0.00126981	-2.89626	1.62	0.0355504	0.000369281
288	MEF2A	NHLF	rWISP1 - CONTROL	0.698818	0.000685939	-3.16371	1.62	0.0319306	0.000171485
289	NOTCH2	NHLF	rWISP1 - CONTROL	0.694255	3.33659e-05	-4.4767	1.62	0.0174887	2.21304e-06
290	ITGB1	NHLF	rWISP1 - CONTROL	0.686895	0.000299167	-3.52409	1.61	0.0269401	5.87649e-05
291	TGFBR1	NHLF	rWISP1 - CONTROL	0.68429	0.000299167	-3.52409	1.61	0.0268187	5.84651e-05
292	FGA	NHLF	rWISP1 - CONTROL	0.680295	0.0209983	-1.67782	1.6	0.0606896	0.0097224
293	NDUFA1	NHLF	rWISP1 - CONTROL	0.677726	0.00070104	-3.15426	1.6	0.0311111	0.000177048
294	NEGB	NHLF	rWISP1 - CONTROL	0.677421	0.0664357	-1.1776	1.6	0.0813796	0.0366074
295	SMAD2	NHLF	rWISP1 - CONTROL	0.68028	0.000161997	-3.79049	1.6	0.0237032	2.50022e-05
296	ATF7IP	NHLF	rWISP1 - CONTROL	0.668908	0.00819281	-2.08657	1.59	0.0488831	0.00334768
297	DOCK1	NHLF	rWISP1 - CONTROL	0.667862	0.000506792	-3.29517	1.59	0.0289232	0.000118295
298	KDM2A	NHLF	rWISP1 - CONTROL	0.673431	0.00285894	-2.54379	1.59	0.0402304	0.00100282
299	THBS3	NHLF	rWISP1 - CONTROL	0.66563	0.00515189	-2.28803	1.59	0.0444576	0.00198341
300	TPR	NHLF	rWISP1 - CONTROL	0.666788	0.00104679	-2.98014	1.59	0.0329773	0.000293742
301	COX6B1	NHLF	rWISP1 - CONTROL	0.659246	0.000685939	-3.16371	1.58	0.0301112	0.000171046
302	PARP4	NHLF	rWISP1 - CONTROL	0.659407	0.00317317	-2.49851	1.58	0.0401027	0.00112113
303	VCAM1	NHLF	rWISP1 - CONTROL	0.656441	0.000578411	-3.23776	1.58	0.029109	0.000139438
304	P3H3	NHLF	rWISP1 - CONTROL	0.64898	0.00762601	-2.1177	1.57	0.0467219	0.00307375
305	PTGER4	NHLF	rWISP1 - CONTROL	0.649422	0.0202003	-1.69464	1.57	0.057458	0.00932719
306	ADAM17	NHLF	rWISP1 - CONTROL	0.639476	0.00114545	-2.94102	1.56	0.0321623	0.000328734
307	PC	NHLF	rWISP1 - CONTROL	0.645001	0.00881887	-2.05459	1.56	0.0478497	0.00364453
308	TLR4	NHLF	rWISP1 - CONTROL	0.636938	0.0243364	-1.61374	1.56	0.0588886	0.0115976
309	ADIPOR1	NHLF	rWISP1 - CONTROL	0.633304	0.03564	-1.44806	1.55	0.0643288	0.0180473
310	COX6A1	NHLF	rWISP1 - CONTROL	0.634912	0.00227585	-2.64286	1.55	0.0363536	0.000766859
311	YWHAQ	NHLF	rWISP1 - CONTROL	0.636768	0.00100427	-2.99815	1.55	0.0312565	0.000279249
312	KIF3A	NHLF	rWISP1 - CONTROL	0.6255	0.00617226	-2.20956	1.54	0.0432956	0.00244844
313	LDLRAP1	NHLF	rWISP1 - CONTROL	0.619494	0.0389617	-1.40936	1.54	0.0644761	0.0201269
314	NF1	NHLF	rWISP1 - CONTROL	0.626539	0.0018837	-2.72499	1.54	0.0344929	0.000595864
315	PIK3C3	NHLF	rWISP1 - CONTROL	0.618424	0.0004919	-3.30812	1.54	0.0265624	0.000111681
316	PRKAG1	NHLF	rWISP1 - CONTROL	0.625154	0.000768415	-3.1144	1.54	0.0291572	0.000197403
317	FGF2	NHLF	rWISP1 - CONTROL	0.616284	0.000311087	-3.50712	1.53	0.0243694	6.22967e-05
318	HLAA	NHLF	rWISP1 - CONTROL	0.614928	0.000339635	-3.46899	1.53	0.0246789	6.92233e-05
319	NCSTN	NHLF	rWISP1 - CONTROL	0.609027	0.00203865	-2.69066	1.53	0.0340802	0.000662007
320	PTPRC	NHLF	rWISP1 - CONTROL	0.613254	0.0746275	-1.1271	1.53	0.0762081	0.0416924
321	SMURF1	NHLF	rWISP1 - CONTROL	0.614029	0.000438115	-3.35841	1.53	0.0258007	9.57473e-05
322	EEF2K	NHLF	rWISP1 - CONTROL	0.607246	0.0145833	-1.83614	1.52	0.0498589	0.00634299
323	HSD17B4	NHLF	rWISP1 - CONTROL	0.60791	0.0022095	-2.65571	1.52	0.0346018	0.000738379
324	KAT6A	NHLF	rWISP1 - CONTROL	0.603604	0.0197847	-1.70367	1.52	0.0531256	0.00908456
325	PTPN12	NHLF	rWISP1 - CONTROL	0.600371	0.00186814	-2.72859	1.52	0.0329894	0.000588559
326	SSR4	NHLF	rWISP1 - CONTROL	0.59952	0.00227585	-2.64286	1.52	0.034344	0.000769262
327	EP300	NHLF	rWISP1 - CONTROL	0.59463	0.00021997	-3.65764	1.51	0.0221006	3.99502e-05
328	HADHA	NHLF	rWISP1 - CONTROL	0.590937	0.00190833	-2.71935	1.51	0.0326472	0.000609534
329	ARHGEF2	NHLF	rWISP1 - CONTROL	0.580433	0.00285894	-2.54379	1.5	0.0346667	0.00100136
330	GNG2	NHLF	rWISP1 - CONTROL	0.588586	0.0176459	-1.75336	1.5	0.0504032	0.00790013
331	PIK3CA	NHLF	rWISP1 - CONTROL	0.587662	0.00227485	-2.64305	1.5	0.0336224	0.000763118
	NHLF- Downregulated genes- |FC|>1.5 and Adj Pvalue<0.1
	Marker	Condition	Comparison	Log2FC	AdjP	Log10 P value	FC	SE	UnAdjP
1	ATP6V1G2	NHLF	rWISP1 - CONTROL	-0.61323	0.0574231	-1.24091	-1.53	0.0707682	0.0312018
2	IGF1R	NHLF	rWISP1 - CONTROL	-0.627772	0.00921913	-2.03531	-1.55	0.0469669	0.00382171
3	SNAI2	NHLF	rWISP1 - CONTROL	-0.629577	0.00788468	-2.10322	-1.55	0.0456407	0.00319812
4	HMOX1	NHLF	rWISP1 - CONTROL	-0.654263	0.00203865	-2.69066	-1.57	0.0366207	0.000663081
5	CYP27A1	NHLF	rWISP1 - CONTROL	-0.683581	0.0516017	-1.28734	-1.61	0.0765079	0.0275121
6	MAF	NHLF	rWISP1 - CONTROL	-0.723248	0.00516225	-2.28716	-1.65	0.0483536	0.0019951
7	ALDH3A2	NHLF	rWISP1 - CONTROL	-0.80159	0.00515189	-2.28803	-1.74	0.0535388	0.00198349
8	MAPK10	NHLF	rWISP1 - CONTROL	-0.91642	0.00122371	-2.91232	-1.89	0.046612	0.000354314
9	PTCH1	NHLF	rWISP1 - CONTROL	-1.34538	9.61806e-05	-4.01691	-2.54	0.0418923	1.09185e-05
10	ABCA1	NHLF	rWISP1 - CONTROL	-1.36942	3.81391e-05	-4.41863	-2.58	0.0356964	2.87016e-06
11	TNFSF10	NHLF	rWISP1 - CONTROL	-1.51771	0.0599882	-1.22193	-2.86	0.177469	0.0329017
12	ADH1B	NHLF	rWISP1 - CONTROL	-1.77393	7.42464e-05	-4.12932	-3.42	0.0524169	7.38676e-06
13	CXCL12	NHLF	rWISP1 - CONTROL	-1.81084	7.88674e-05	-4.1031	-3.51	0.0541241	8.0477e-06

## Sheet: NHLF_progresn |FC|>1.5;Adj<0.1
	NHLF-|FC|>1.5 and Adj Pvalue<0.1									NHLF-|FC|>1.5 and Adj Pvalue<0.1							SUPPLEMENTARY TABLE S4: Statistically significant genes in NHLF common between (TGFβ+WISP1 VS TGFβ) and (TGFβ+WISP1 VS WISP1)
	Marker	Condition	Comparison	Log2FC	AdjP	FC	SE	UnAdjP		Comparison	Log2FC	AdjP	FC	SE	UnAdjP
1	ADH1B	NHLF	TGFB+WISP1 - rWISP1	-1.81387	3.58827e-05	-3.52	0.0453944	2.10537e-06		TGFB+WISP1 - TGFB	-1.37466	0.000116279	-2.59	0.0370643	3.70789e-06
2	ALAD	NHLF	TGFB+WISP1 - rWISP1	-1.11331	0.000179973	-2.16	0.0381817	2.2267e-05		TGFB+WISP1 - TGFB	-0.601613	0.0043657	-1.52	0.0311752	0.000400932
3	ALDH3A2	NHLF	TGFB+WISP1 - rWISP1	-0.969438	0.000870513	-1.96	0.0463659	0.000234283		TGFB+WISP1 - TGFB	-0.857299	0.00193102	-1.81	0.0378576	0.000135467
4	ANGPTL4	NHLF	TGFB+WISP1 - rWISP1	-2.86926	3.99643e-05	-7.31	0.0731593	2.42682e-06		TGFB+WISP1 - TGFB	-1.11259	0.00502333	-2.16	0.0597343	0.000506178
5	ARRB1	NHLF	TGFB+WISP1 - rWISP1	-1.48478	2.12322e-05	-2.8	0.0332258	8.93701e-07		TGFB+WISP1 - TGFB	-0.713909	0.000918563	-1.64	0.0271287	4.68655e-05
6	ATP6V1G2	NHLF	TGFB+WISP1 - rWISP1	-0.709176	0.0169915	-1.63	0.0612871	0.00827905		TGFB+WISP1 - TGFB	-0.936028	0.0049476	-1.91	0.0500407	0.000492236
7	C3	NHLF	TGFB+WISP1 - rWISP1	-3.29911	1.45477e-05	-9.84	0.0676775	4.56737e-07		TGFB+WISP1 - TGFB	0.810252	0.0144231	1.75	0.0552584	0.00224442
8	CAT	NHLF	TGFB+WISP1 - rWISP1	-1.36987	6.00952e-05	-2.58	0.0374769	4.13921e-06		TGFB+WISP1 - TGFB	-0.637868	0.00307329	-1.56	0.0305998	0.000239121
9	CCN2	NHLF	TGFB+WISP1 - rWISP1	2.7758	6.21668e-09	6.85	0.0163489	2.37883e-11		TGFB+WISP1 - TGFB	0.627601	3.64374e-05	1.54	0.0133488	6.04191e-07
10	CDKN2C	NHLF	TGFB+WISP1 - rWISP1	-1.52177	3.02327e-05	-2.87	0.0366821	1.58105e-06		TGFB+WISP1 - TGFB	-1.21839	7.19965e-05	-2.33	0.0299508	1.83665e-06
11	COL7A1	NHLF	TGFB+WISP1 - rWISP1	0.809383	0.000475403	1.75	0.0342524	0.000100659		TGFB+WISP1 - TGFB	0.810119	0.000495093	1.75	0.0279669	2.33654e-05
12	CXCL12	NHLF	TGFB+WISP1 - rWISP1	-1.96572	2.92535e-05	-3.91	0.0468728	1.45521e-06		TGFB+WISP1 - TGFB	-2.00337	2.06058e-05	-4.01	0.0382715	2.62829e-07
13	CXCL8	NHLF	TGFB+WISP1 - rWISP1	-2.45174	0.00042892	-5.47	0.101257	8.47993e-05		TGFB+WISP1 - TGFB	1.30773	0.0108661	2.48	0.0826764	0.00142401
14	CYP27A1	NHLF	TGFB+WISP1 - rWISP1	-1.02282	0.00422206	-2.03	0.0662578	0.00165109		TGFB+WISP1 - TGFB	-0.977924	0.00567095	-1.97	0.0540993	0.000614835
15	DAPK1	NHLF	TGFB+WISP1 - rWISP1	-1.0182	0.0300001	-2.03	0.100628	0.0159184		TGFB+WISP1 - TGFB	-0.855633	0.058957	-1.81	0.0821626	0.0139121
16	DLL1	NHLF	TGFB+WISP1 - rWISP1	-1.79438	0.00763969	-3.47	0.13116	0.00335187		TGFB+WISP1 - TGFB	-1.00302	0.0844528	-2	0.107092	0.0225136
17	ELOVL6	NHLF	TGFB+WISP1 - rWISP1	-1.21474	0.000116052	-2.32	0.0374867	1.02138e-05		TGFB+WISP1 - TGFB	0.969607	0.000305677	1.96	0.0306078	1.20867e-05
18	F5	NHLF	TGFB+WISP1 - rWISP1	-1.21768	0.028074	-2.33	0.118401	0.0147569		TGFB+WISP1 - TGFB	-1.02126	0.0569214	-2.03	0.0966738	0.0129961
19	FABP5	NHLF	TGFB+WISP1 - rWISP1	-1.0726	5.23866e-06	-2.1	0.0182583	1.06911e-07		TGFB+WISP1 - TGFB	1.04259	3.04781e-06	2.06	0.0149079	2.72126e-08
20	FASN	NHLF	TGFB+WISP1 - rWISP1	-1.18623	0.000460079	-2.28	0.0497931	9.50674e-05		TGFB+WISP1 - TGFB	0.690663	0.00787476	1.61	0.0406559	0.000914035
21	GREM1	NHLF	TGFB+WISP1 - rWISP1	-0.810281	0.000247864	-1.75	0.0296535	3.57253e-05		TGFB+WISP1 - TGFB	-0.988243	7.19965e-05	-1.98	0.024212	1.79024e-06
22	HLADQA2	NHLF	TGFB+WISP1 - rWISP1	-1.43837	0.000286172	-2.71	0.054333	4.48969e-05		TGFB+WISP1 - TGFB	-0.60824	0.0198138	-1.52	0.0443627	0.00331072
23	HMOX1	NHLF	TGFB+WISP1 - rWISP1	-0.898763	0.000206691	-1.86	0.0317145	2.74182e-05		TGFB+WISP1 - TGFB	-1.04551	7.26104e-05	-2.06	0.0258948	1.94492e-06
24	HSD11B1	NHLF	TGFB+WISP1 - rWISP1	-1.73976	3.99643e-05	-3.34	0.0444076	2.4468e-06		TGFB+WISP1 - TGFB	0.932642	0.00100629	1.91	0.0362586	5.51921e-05
25	IGF1	NHLF	TGFB+WISP1 - rWISP1	2.07904	0.000262736	4.23	0.0771549	3.95167e-05		TGFB+WISP1 - TGFB	-1.65123	0.000922071	-3.14	0.0629967	4.82205e-05
26	IL1RAP	NHLF	TGFB+WISP1 - rWISP1	1.33823	0.000229828	2.53	0.0483403	3.25053e-05		TGFB+WISP1 - TGFB	0.963334	0.00133703	1.95	0.0394697	8.01536e-05
27	IL33	NHLF	TGFB+WISP1 - rWISP1	-2.71155	0.00028633	-6.55	0.10255	4.52869e-05		TGFB+WISP1 - TGFB	-0.791752	0.0825885	-1.73	0.0837315	0.0215952
28	IL6	NHLF	TGFB+WISP1 - rWISP1	0.676508	0.000513477	1.6	0.0291277	0.000113586		TGFB+WISP1 - TGFB	1.89767	1.32344e-06	3.73	0.0237826	9.61879e-09
29	ISG15	NHLF	TGFB+WISP1 - rWISP1	0.746984	6.81178e-05	1.68	0.0208288	4.77867e-06		TGFB+WISP1 - TGFB	3.84502	1.89542e-09	14.37	0.0170066	2.41762e-12
30	ITGA9	NHLF	TGFB+WISP1 - rWISP1	-1.19172	0.0651106	-2.28	0.144906	0.0383687		TGFB+WISP1 - TGFB	-1.05215	0.099843	-2.07	0.118315	0.028057
31	MAF	NHLF	TGFB+WISP1 - rWISP1	-1.59347	4.69281e-05	-3.02	0.0418755	3.05272e-06		TGFB+WISP1 - TGFB	-1.09465	0.000291994	-2.14	0.0341912	1.11732e-05
32	MKI67	NHLF	TGFB+WISP1 - rWISP1	-1.34661	0.00302096	-2.54	0.0818975	0.0011213		TGFB+WISP1 - TGFB	0.87973	0.0237187	1.84	0.0668691	0.00417497
33	MMP1	NHLF	TGFB+WISP1 - rWISP1	-3.98154	2.84958e-05	-15.8	0.0939672	1.34483e-06		TGFB+WISP1 - TGFB	0.984525	0.0264443	1.98	0.0767239	0.00478966
34	MMP11	NHLF	TGFB+WISP1 - rWISP1	-0.976014	0.00210439	-1.97	0.0554241	0.000727411		TGFB+WISP1 - TGFB	-0.639462	0.0170578	-1.56	0.0452536	0.00278494
35	NCEH1	NHLF	TGFB+WISP1 - rWISP1	-1.24843	0.000313178	-2.38	0.0484074	5.41582e-05		TGFB+WISP1 - TGFB	0.618998	0.0111899	1.54	0.0395245	0.00151292
36	PELI2	NHLF	TGFB+WISP1 - rWISP1	-0.646535	0.0126828	-1.57	0.0523474	0.00588846		TGFB+WISP1 - TGFB	-0.618013	0.0154843	-1.53	0.0427415	0.00243645
37	PLCB3	NHLF	TGFB+WISP1 - rWISP1	-1.01407	0.000338061	-2.02	0.0399621	6.07992e-05		TGFB+WISP1 - TGFB	0.613603	0.00483958	1.53	0.0326289	0.000475316
38	PLIN4	NHLF	TGFB+WISP1 - rWISP1	-2.42449	0.000313178	-5.37	0.0940095	5.41609e-05		TGFB+WISP1 - TGFB	-0.832537	0.0527628	-1.78	0.0767585	0.0114409
39	PROS1	NHLF	TGFB+WISP1 - rWISP1	-0.839252	0.000261049	-1.79	0.031047	3.86246e-05		TGFB+WISP1 - TGFB	-0.605392	0.00146399	-1.52	0.0253498	9.34447e-05
40	PSMB8	NHLF	TGFB+WISP1 - rWISP1	-0.814293	0.00031024	-1.76	0.0313479	5.14429e-05		TGFB+WISP1 - TGFB	0.758105	0.000445484	1.69	0.0255955	1.98507e-05
41	RAB7B	NHLF	TGFB+WISP1 - rWISP1	-1.51979	0.000295526	-2.87	0.0579235	4.78722e-05		TGFB+WISP1 - TGFB	-0.897936	0.00460492	-1.86	0.0472944	0.000446396
42	RELB	NHLF	TGFB+WISP1 - rWISP1	-0.986812	0.000895489	-1.98	0.0475257	0.000245574		TGFB+WISP1 - TGFB	1.29369	0.000223414	2.45	0.0388046	8.26403e-06
43	SERPING1	NHLF	TGFB+WISP1 - rWISP1	-0.78207	0.000164939	-1.72	0.0262139	1.88218e-05		TGFB+WISP1 - TGFB	-0.752412	0.000155526	-1.68	0.0214036	5.5545e-06
44	TJP2	NHLF	TGFB+WISP1 - rWISP1	-2.35586	0.000884993	-5.12	0.113154	0.000241112		TGFB+WISP1 - TGFB	-1.07311	0.0410755	-2.1	0.0923897	0.00812079
45	UBE4B	NHLF	TGFB+WISP1 - rWISP1	-0.719243	0.00075623	-1.65	0.0334084	0.000191951		TGFB+WISP1 - TGFB	-0.623959	0.00186866	-1.54	0.0272779	0.000126325
46	VCAM1	NHLF	TGFB+WISP1 - rWISP1	1.1704	1.88888e-05	2.25	0.0252091	6.65815e-07		TGFB+WISP1 - TGFB	1.63168	1.32344e-06	3.1	0.0205831	1.01283e-08
47	XAF1	NHLF	TGFB+WISP1 - rWISP1	0.602827	0.00817496	1.52	0.0446864	0.00362868		TGFB+WISP1 - TGFB	1.32665	0.000125075	2.51	0.0364863	4.30743e-06

## Sheet: DHLF_initiation|FC|>1.5;Adj<0.1
		DHLF- upregulated genes- |FC|>1.5 and Adj Pvalue<0.1										SUPPLEMENTARY TABLE S5: Statistically significant genes in DHLF between WISP1 vs Control
		Marker	Condition	Comparison	Log2FC	AdjP	Log10P value	FC	SE	UnAdjP
	1	OAS1	DHLF	rWISP1 - CONTROL	6.09121	0.000192101	-3.71647	68.18	0.125876	1.71518e-06
	2	CXCL8	DHLF	rWISP1 - CONTROL	5.7124	2.11726e-05	-4.67422	52.43	0.0788992	1.08024e-07
	3	CXCL2	DHLF	rWISP1 - CONTROL	3.86408	0.0103717	-1.98415	14.56	0.187991	0.000450695
	4	ISG15	DHLF	rWISP1 - CONTROL	3.84488	8.30233e-06	-5.0808	14.37	0.0419754	2.11794e-08
	5	CXCL10	DHLF	rWISP1 - CONTROL	3.65658	0.000975984	-3.01056	12.61	0.105521	1.61834e-05
	6	C3	DHLF	rWISP1 - CONTROL	3.6069	0.000643646	-3.19135	12.18	0.0945615	8.54342e-06
	7	IFI27	DHLF	rWISP1 - CONTROL	3.39583	2.11726e-05	-4.67422	10.53	0.0453997	8.62438e-08
	8	IFI6	DHLF	rWISP1 - CONTROL	3.26407	7.63215e-05	-4.11735	9.61	0.057609	5.84093e-07
	9	BST2	DHLF	rWISP1 - CONTROL	3.22729	8.30233e-06	-5.0808	9.37	0.0336554	1.54072e-08
	10	IL6	DHLF	rWISP1 - CONTROL	2.48619	7.63215e-05	-4.11735	5.6	0.0429058	5.00765e-07
	11	IFI35	DHLF	rWISP1 - CONTROL	2.45066	0.000961279	-3.01715	5.47	0.0697122	1.47135e-05
	12	RELB	DHLF	rWISP1 - CONTROL	2.36608	0.00231667	-2.63514	5.16	0.0813337	5.09411e-05
	13	STAT1	DHLF	rWISP1 - CONTROL	1.95159	0.000369699	-3.43215	3.87	0.0461019	4.244e-06
	14	XAF1	DHLF	rWISP1 - CONTROL	1.90526	0.00183746	-2.73578	3.75	0.0618635	3.51556e-05
	15	VCAM1	DHLF	rWISP1 - CONTROL	1.80206	0.00662822	-2.1786	3.49	0.0789123	0.000236722
	16	ICAM1	DHLF	rWISP1 - CONTROL	1.63118	0.00668565	-2.17486	3.1	0.0723313	0.000255828
	17	SERPINE1	DHLF	rWISP1 - CONTROL	1.49222	0.000643646	-3.19135	2.81	0.0394472	9.03075e-06
	18	MMP1	DHLF	rWISP1 - CONTROL	1.42106	0.00231667	-2.63514	2.68	0.0491756	5.31888e-05
	19	HLAF	DHLF	rWISP1 - CONTROL	1.36123	0.033359	-1.47679	2.57	0.0886898	0.00242534
	20	CXCL11	DHLF	rWISP1 - CONTROL	1.27761	0.0358227	-1.44584	2.42	0.0848777	0.00269584
	21	FABP5	DHLF	rWISP1 - CONTROL	1.27251	0.00728779	-2.1374	2.42	0.0575273	0.000288165
	22	FASN	DHLF	rWISP1 - CONTROL	1.25706	0.00231667	-2.63514	2.39	0.04293	4.88301e-05
	23	NCEH1	DHLF	rWISP1 - CONTROL	1.2498	0.00578813	-2.23746	2.38	0.0525832	0.00018457
	24	PANX1	DHLF	rWISP1 - CONTROL	1.22566	0.00606723	-2.21701	2.34	0.052286	0.000201209
	25	TRIB3	DHLF	rWISP1 - CONTROL	1.21778	0.00291481	-2.53539	2.33	0.044728	7.80756e-05
	26	ELOVL6	DHLF	rWISP1 - CONTROL	1.15824	0.000236027	-3.62704	2.23	0.0251621	2.40844e-06
	27	SCD	DHLF	rWISP1 - CONTROL	1.0924	0.00291481	-2.53539	2.13	0.0404151	8.1793e-05
	28	POSTN	DHLF	rWISP1 - CONTROL	1.0676	0.00340064	-2.46844	2.1	0.0407454	9.97637e-05
	29	PSMB8	DHLF	rWISP1 - CONTROL	1.07304	0.0103717	-1.98415	2.1	0.0524387	0.000463021
	30	ITGA5	DHLF	rWISP1 - CONTROL	1.03219	0.00255967	-2.59182	2.05	0.0367501	6.39234e-05
	31	COL5A3	DHLF	rWISP1 - CONTROL	1.01395	0.0671611	-1.17288	2.02	0.0818503	0.00736716
	32	CCL2	DHLF	rWISP1 - CONTROL	0.917399	0.0730201	-1.13656	1.89	0.0758735	0.00828927
	33	GNG2	DHLF	rWISP1 - CONTROL	0.91278	0.0514314	-1.28877	1.88	0.0668499	0.00451415
	34	FST	DHLF	rWISP1 - CONTROL	0.905566	0.00609202	-2.21524	1.87	0.0388912	0.000209802
	35	RNF152	DHLF	rWISP1 - CONTROL	0.883774	0.0592047	-1.22764	1.85	0.067667	0.00566371
	36	SERPINH1	DHLF	rWISP1 - CONTROL	0.884031	0.00668565	-2.17486	1.85	0.0391759	0.000254835
	37	XBP1	DHLF	rWISP1 - CONTROL	0.87578	0.00255967	-2.59182	1.83	0.0312844	6.52977e-05
	38	DUSP7	DHLF	rWISP1 - CONTROL	0.861721	0.0246718	-1.6078	1.82	0.0513979	0.00148484
	39	FLT4	DHLF	rWISP1 - CONTROL	0.853017	0.0147423	-1.83144	1.81	0.0450248	0.00073295
	40	COL1A1	DHLF	rWISP1 - CONTROL	0.851007	0.0092588	-2.03345	1.8	0.0404201	0.00038972
	41	MYD88	DHLF	rWISP1 - CONTROL	0.849349	0.0218327	-1.66089	1.8	0.0489773	0.00122531
	42	IL1RAP	DHLF	rWISP1 - CONTROL	0.825308	0.0147423	-1.83144	1.77	0.0436383	0.000740527
	43	SLC25A13	DHLF	rWISP1 - CONTROL	0.818452	0.0536612	-1.27034	1.76	0.0613009	0.00506496
	44	PTGS2	DHLF	rWISP1 - CONTROL	0.792016	0.0498021	-1.30275	1.73	0.057184	0.00419252
	45	COL4A1	DHLF	rWISP1 - CONTROL	0.776512	0.0147423	-1.83144	1.71	0.041167	0.000752157
	46	BCL2L1	DHLF	rWISP1 - CONTROL	0.724723	0.0185183	-1.7324	1.65	0.0402862	0.000992051
	47	CCL13	DHLF	rWISP1 - CONTROL	0.718994	0.0498021	-1.30275	1.65	0.0518789	0.00417871
	48	COL3A1	DHLF	rWISP1 - CONTROL	0.704978	0.0147423	-1.83144	1.63	0.0372057	0.000732351
	49	COL5A1	DHLF	rWISP1 - CONTROL	0.704113	0.0212167	-1.67332	1.63	0.0402383	0.00116367
	50	ACSL4	DHLF	rWISP1 - CONTROL	0.693236	0.0153981	-1.81253	1.62	0.0371814	0.000805259
	51	ERN1	DHLF	rWISP1 - CONTROL	0.695884	0.0326329	-1.48634	1.62	0.0450113	0.00233092
	52	HIF1A	DHLF	rWISP1 - CONTROL	0.686503	0.0232694	-1.63322	1.61	0.0401893	0.00133561
	53	PSMC3	DHLF	rWISP1 - CONTROL	0.684832	0.0287647	-1.54114	1.61	0.04256	0.00186945
	54	HSP90AB1	DHLF	rWISP1 - CONTROL	0.678908	0.0140654	-1.85185	1.6	0.0350763	0.000645861
	55	CASP4	DHLF	rWISP1 - CONTROL	0.646265	0.061765	-1.20926	1.57	0.0504502	0.00624229
	56	KMT2D	DHLF	rWISP1 - CONTROL	0.652427	0.0287647	-1.54114	1.57	0.0406759	0.00190294
	57	CASP3	DHLF	rWISP1 - CONTROL	0.644579	0.0277952	-1.55603	1.56	0.039535	0.0017372
	58	LOXL4	DHLF	rWISP1 - CONTROL	0.630199	0.0774416	-1.11103	1.55	0.0530068	0.00898876
	59	YWHAG	DHLF	rWISP1 - CONTROL	0.629282	0.0287647	-1.54114	1.55	0.0393447	0.00193324
	60	CKAP4	DHLF	rWISP1 - CONTROL	0.596111	0.0325503	-1.48744	1.51	0.0384133	0.00228351
	61	RORA	DHLF	rWISP1 - CONTROL	0.59213	0.0501346	-1.29986	1.51	0.042931	0.00428446
	62	COL6A3	DHLF	rWISP1 - CONTROL	0.588903	0.0392918	-1.4057	1.5	0.0399257	0.00300702
	63	ITGA4	DHLF	rWISP1 - CONTROL	0.585542	0.0419208	-1.37757	1.5	0.0403726	0.00329018
	64	LRP6	DHLF	rWISP1 - CONTROL	0.586976	0.0535081	-1.27158	1.5	0.0437042	0.00491401
		DHLF- downregulated genes- |FC|>1.5 and Adj Pvalue<0.1
		Marker	Condition	Comparison	Log2FC	AdjP	Log10P value	FC	SE	UnAdjP
	1	MAF	DHLF	rWISP1 - CONTROL	-0.632731	0.0471113	-1.32687	-1.55	0.0448	0.00378573
	2	ACTA2	DHLF	rWISP1 - CONTROL	-0.735254	0.0246718	-1.6078	-1.66	0.043988	0.00151052
	3	INSR	DHLF	rWISP1 - CONTROL	-0.898777	0.0090477	-2.04346	-1.86	0.0423128	0.000369294
	4	DAPK1	DHLF	rWISP1 - CONTROL	-1.16624	0.059297	-1.22697	-2.24	0.0895568	0.00574818
	5	PLCB2	DHLF	rWISP1 - CONTROL	-1.16096	0.0730201	-1.13656	-2.24	0.095868	0.00822706
	6	KLF5	DHLF	rWISP1 - CONTROL	-1.20362	0.00183746	-2.73578	-2.3	0.0390474	3.49568e-05
	7	RASGRP4	DHLF	rWISP1 - CONTROL	-1.27216	0.0875866	-1.05756	-2.42	0.110072	0.010278

## Sheet: DHLF_progr |FC|>1.5;Adj<0.1
	DHLF-|FC|>1.5 and Adj Pvalue<0.1									DHLF-|FC|>1.5 and Adj Pvalue<0.1							SUPPLEMENTARY TABLE S6: Statistically significant genes in DHLF common between (TGFβ+WISP1 VS TGFβ) and (TGFβ+WISP1 VS WISP1)
	Marker	Condition	Comparison	Log2FC	AdjP	FC	SE	UnAdjP		Comparison	Log2FC	AdjP	FC	SE	UnAdjP
1	ACSL4	DHLF	TGFB+WISP1 - rWISP1	-0.908977	0.0008798	-1.88	0.0339418	8.6782e-05		TGFB+WISP1 - TGFB	0.606959	0.00854658	1.52	0.0283978	0.000355596
2	C3	DHLF	TGFB+WISP1 - rWISP1	-2.96178	0.000322177	-7.79	0.0863224	1.72815e-05		TGFB+WISP1 - TGFB	0.904273	0.0712936	1.87	0.0722225	0.00699122
3	CASP4	DHLF	TGFB+WISP1 - rWISP1	-0.856199	0.00461935	-1.81	0.0460545	0.000818992		TGFB+WISP1 - TGFB	0.676832	0.0194031	1.6	0.038532	0.00113845
4	CCL2	DHLF	TGFB+WISP1 - rWISP1	-3.32745	6.14206e-05	-10.04	0.0692628	1.80188e-06		TGFB+WISP1 - TGFB	1.80351	0.00171587	3.49	0.0579494	3.28292e-05
5	CCNA2	DHLF	TGFB+WISP1 - rWISP1	2.3482	1.9021e-05	5.09	0.0386836	3.63922e-07		TGFB+WISP1 - TGFB	0.788986	0.00536812	1.73	0.0323651	0.000157483
6	CCR4	DHLF	TGFB+WISP1 - rWISP1	1.30447	0.017666	2.47	0.0953717	0.00447409		TGFB+WISP1 - TGFB	1.82663	0.00698733	3.55	0.0797937	0.000233177
7	COL7A1	DHLF	TGFB+WISP1 - rWISP1	1.44878	0.000557119	2.73	0.0493673	4.81296e-05		TGFB+WISP1 - TGFB	1.11809	0.00373609	2.17	0.0413036	8.10121e-05
8	DAPK1	DHLF	TGFB+WISP1 - rWISP1	-1.60119	0.00393311	-3.03	0.0817538	0.000602006		TGFB+WISP1 - TGFB	-0.86461	0.0697212	-1.82	0.0684001	0.00666976
9	ELOVL6	DHLF	TGFB+WISP1 - rWISP1	-0.813403	0.000281767	-1.76	0.0229697	1.40165e-05		TGFB+WISP1 - TGFB	0.773151	0.000468682	1.71	0.0192178	5.97809e-06
10	EPAS1	DHLF	TGFB+WISP1 - rWISP1	-1.37821	0.000501181	-2.6	0.0448825	3.58397e-05		TGFB+WISP1 - TGFB	-0.752812	0.0105287	-1.69	0.0375514	0.00052375
11	FASN	DHLF	TGFB+WISP1 - rWISP1	-0.66675	0.00682319	-1.59	0.0391896	0.00136638		TGFB+WISP1 - TGFB	0.746881	0.00698733	1.68	0.0327884	0.00024044
12	FST	DHLF	TGFB+WISP1 - rWISP1	-0.679206	0.00433994	-1.6	0.0355026	0.000691954		TGFB+WISP1 - TGFB	0.633663	0.00854658	1.55	0.0297036	0.000359741
13	HLAF	DHLF	TGFB+WISP1 - rWISP1	1.06018	0.0214815	2.09	0.0809624	0.00558956		TGFB+WISP1 - TGFB	1.71958	0.00471437	3.29	0.067738	0.000121966
14	ICAM1	DHLF	TGFB+WISP1 - rWISP1	-1.00317	0.0110131	-2	0.0660292	0.00256346		TGFB+WISP1 - TGFB	1.25768	0.00698733	2.39	0.055244	0.000241288
15	IFI35	DHLF	TGFB+WISP1 - rWISP1	-0.651947	0.055241	-1.57	0.0636382	0.0177174		TGFB+WISP1 - TGFB	2.72156	0.000102884	6.6	0.0532436	1.18107e-06
16	IL11	DHLF	TGFB+WISP1 - rWISP1	7.84446	1.20946e-06	229.84	0.0667797	3.75434e-09		TGFB+WISP1 - TGFB	0.696683	0.0717071	1.62	0.0558719	0.00713412
17	IL1RAP	DHLF	TGFB+WISP1 - rWISP1	2.00965	4.82276e-05	4.03	0.0398362	1.29181e-06		TGFB+WISP1 - TGFB	1.16843	0.000903724	2.25	0.0333293	1.49852e-05
18	ISG15	DHLF	TGFB+WISP1 - rWISP1	0.693361	0.00513648	1.62	0.0383182	0.000958964		TGFB+WISP1 - TGFB	5.38768	1.2105e-07	41.87	0.0320593	3.08801e-10
19	JAG1	DHLF	TGFB+WISP1 - rWISP1	-0.797402	0.0066557	-1.74	0.0466122	0.00132435		TGFB+WISP1 - TGFB	0.87038	0.00737427	1.83	0.0389985	0.000272773
20	JUN	DHLF	TGFB+WISP1 - rWISP1	-0.620966	0.0440962	-1.54	0.0566839	0.0131614		TGFB+WISP1 - TGFB	0.776236	0.0256276	1.71	0.0474252	0.00169979
21	LRP2	DHLF	TGFB+WISP1 - rWISP1	1.32793	0.00556702	2.51	0.0747303	0.00106512		TGFB+WISP1 - TGFB	-1.01271	0.0261648	-2.02	0.0625238	0.00180217
22	MYD88	DHLF	TGFB+WISP1 - rWISP1	-0.713622	0.00918008	-1.64	0.0447099	0.00195545		TGFB+WISP1 - TGFB	1.25211	0.00113953	2.38	0.037407	2.03488e-05
23	NCEH1	DHLF	TGFB+WISP1 - rWISP1	-1.46251	0.000501181	-2.76	0.0480017	3.77164e-05		TGFB+WISP1 - TGFB	0.636435	0.0290036	1.55	0.0401611	0.00203469
24	PRKAG2	DHLF	TGFB+WISP1 - rWISP1	-0.70451	0.00310684	-1.63	0.0342886	0.000451759		TGFB+WISP1 - TGFB	-0.604439	0.00894647	-1.52	0.0286879	0.000387985
25	PSMB8	DHLF	TGFB+WISP1 - rWISP1	-1.54623	0.000411681	-2.92	0.0478697	2.57301e-05		TGFB+WISP1 - TGFB	2.12195	9.06075e-05	4.35	0.0400507	9.24566e-07
26	PTCH1	DHLF	TGFB+WISP1 - rWISP1	-0.844971	0.0480055	-1.8	0.0793147	0.0149202		TGFB+WISP1 - TGFB	-0.819676	0.0732082	-1.77	0.0663594	0.00747236
27	RAB7B	DHLF	TGFB+WISP1 - rWISP1	-2.54708	0.000237237	-5.84	0.0677169	9.38054e-06		TGFB+WISP1 - TGFB	-0.753705	0.0594834	-1.69	0.056656	0.00515928
28	RELB	DHLF	TGFB+WISP1 - rWISP1	-0.722055	0.0641779	-1.65	0.0742472	0.0221021		TGFB+WISP1 - TGFB	1.0675	0.0206515	2.1	0.0621196	0.00129072
29	RORA	DHLF	TGFB+WISP1 - rWISP1	-0.735873	0.00461935	-1.67	0.0391905	0.000772556		TGFB+WISP1 - TGFB	0.628507	0.0130811	1.55	0.0327891	0.000684087
30	VCAM1	DHLF	TGFB+WISP1 - rWISP1	-1.52184	0.00272071	-2.87	0.0720368	0.000381732		TGFB+WISP1 - TGFB	1.51221	0.00471437	2.85	0.0602703	0.000131334

## Sheet: Common gene_NHLF, DHLF, NHDF
			NHDF							NHLF							DHLF							SUPPLEMENTARY TABLE S7: 31 statistically significant common set of genes between NHLF, DHLF and NHDF, WISP1 vs Control
	Marker	Comparison	Log2FC	AdjP	Log10 P value	FC	SE	UnAdjP		Log2FC	AdjP	Log10 P value	FC	SE	UnAdjP		Log2FC	AdjP	Log10 P value	FC	SE	UnAdjP
1	ITGA5	rWISP1 - CONTROL	0.668054	0.000283196	-3.54791	1.59	0.0244357	3.55902e-05		1.47252	1.81021e-05	-4.74227	2.78	0.0323487	7.7526e-07		1.03219	0.00255967	-2.59182	2.05	0.0367501	6.39234e-05
2	ITGA4	rWISP1 - CONTROL	0.973706	0.00166874	-2.77761	1.96	0.0489987	0.000329916		1.20845	0.000311087	-3.50712	2.31	0.047777	6.22216e-05		0.585542	0.0419208	-1.37757	1.5	0.0403726	0.00329018
3	MMP1	rWISP1 - CONTROL	2.80366	1.4804e-06	-5.82962	6.98	0.03658	1.32179e-08		5.04946	1.70863e-05	-4.76735	33.12	0.108504	6.53814e-07		1.42106	0.00231667	-2.63514	2.68	0.0491756	5.31888e-05
4	COL5A3	rWISP1 - CONTROL	1.25765	1.8412e-06	-5.7349	2.39	0.017221	1.93486e-08		1.4716	0.000170414	-3.7685	2.77	0.0519765	2.76053e-05		1.01395	0.0671611	-1.17288	2.02	0.0818503	0.00736716
5	IL6	rWISP1 - CONTROL	2.81268	3.44848e-06	-5.46237	7.03	0.0450168	6.59785e-08		2.51311	1.5832e-06	-5.80046	5.71	0.0336337	1.61551e-08		2.48619	7.63215e-05	-4.11735	5.6	0.0429058	5.00765e-07
6	IL1RAP	rWISP1 - CONTROL	0.587543	0.0223859	-1.65003	1.5	0.0488782	0.00679685		1.14455	0.00097477	-3.0111	2.21	0.0558186	0.000267316		0.825308	0.0147423	-1.83144	1.77	0.0436383	0.000740527
7	CCL2	rWISP1 - CONTROL	3.49336	2.26757e-07	-6.64444	11.26	0.0335116	1.15692e-09		2.61822	2.9764e-06	-5.52631	6.14	0.0387836	3.59313e-08		0.917399	0.0730201	-1.13656	1.89	0.0758735	0.00828927
8	CXCL8	rWISP1 - CONTROL	2.06293	1.24247e-05	-4.90571	4.18	0.0423796	4.61851e-07		3.18628	0.000211007	-3.6757	9.1	0.116922	3.64302e-05		5.7124	2.11726e-05	-4.67422	52.43	0.0788992	1.08024e-07
9	CXCL10	rWISP1 - CONTROL	2.31225	5.87113e-05	-4.23128	4.97	0.0636818	4.35307e-06		1.93606	0.00733301	-2.13472	3.83	0.138204	0.00292759		3.65658	0.000975984	-3.01056	12.61	0.105521	1.61834e-05
10	CXCL2	rWISP1 - CONTROL	2.09151	0.000374457	-3.4266	4.26	0.0800168	4.91952e-05		1.89031	0.00819281	-2.08657	3.71	0.138265	0.00336466		3.86408	0.0103717	-1.98415	14.56	0.187991	0.000450695
11	VCAM1	rWISP1 - CONTROL	1.64872	4.18973e-05	-4.37781	3.14	0.0424217	2.60032e-06		0.656441	0.000578411	-3.23776	1.58	0.029109	0.000139438		1.80206	0.00662822	-2.1786	3.49	0.0789123	0.000236722
12	ICAM1	rWISP1 - CONTROL	2.34141	8.06284e-06	-5.09351	5.07	0.0443695	2.46822e-07		2.94298	1.29366e-06	-5.88818	7.69	0.0377476	1.15506e-08		1.63118	0.00668565	-2.17486	3.1	0.0723313	0.000255828
13	IFI27	rWISP1 - CONTROL	4.80246	5.30594e-08	-7.27524	27.91	0.032248	6.76779e-11		4.04061	5.11529e-08	-7.29113	16.46	0.0306074	1.76797e-10		3.39583	2.11726e-05	-4.67422	10.53	0.0453997	8.62438e-08
14	IFI6	rWISP1 - CONTROL	3.97673	2.33637e-06	-5.63146	15.74	0.0582238	3.27807e-08		3.44385	8.72466e-07	-6.05925	10.88	0.0412126	6.67704e-09		3.26407	7.63215e-05	-4.11735	9.61	0.057609	5.84093e-07
15	IFI35	rWISP1 - CONTROL	2.35293	7.72883e-07	-6.11189	5.11	0.0270981	4.9291e-09		2.42826	2.29248e-05	-4.63969	5.38	0.056479	1.20256e-06		2.45066	0.000961279	-3.01715	5.47	0.0697122	1.47135e-05
16	ISG15	rWISP1 - CONTROL	3.47788	1.00976e-06	-5.99578	11.14	0.0423962	7.72776e-09		3.31994	5.11529e-08	-7.29113	9.99	0.024051	1.23918e-10		3.84488	8.30233e-06	-5.0808	14.37	0.0419754	2.11794e-08
17	HIF1A	rWISP1 - CONTROL	1.0958	8.06284e-06	-5.09351	2.14	0.0206259	2.34224e-07		1.17144	3.44353e-05	-4.463	2.25	0.0299216	2.45967e-06		0.686503	0.0232694	-1.63322	1.61	0.0401893	0.00133561
18	SERPINE1	rWISP1 - CONTROL	1.63055	2.41721e-05	-4.61669	3.1	0.0376653	1.14078e-06		2.3236	9.16033e-08	-7.03809	5.01	0.0198878	4.67364e-10		1.49222	0.000643646	-3.19135	2.81	0.0394472	9.03075e-06
19	SERPINH1	rWISP1 - CONTROL	0.719326	4.82459e-05	-4.31654	1.65	0.0191626	3.3846e-06		1.30251	1.81021e-05	-4.74227	2.47	0.0285198	7.55837e-07		0.884031	0.00668565	-2.17486	1.85	0.0391759	0.000254835
20	C3	rWISP1 - CONTROL	1.77787	4.08319e-05	-4.389	3.43	0.0453829	2.44783e-06		3.98435	1.03715e-05	-4.98416	15.83	0.0781472	3.22522e-07		3.6069	0.000643646	-3.19135	12.18	0.0945615	8.54342e-06
21	LOXL4	rWISP1 - CONTROL	1.70683	1.24247e-05	-4.90571	3.26	0.0349492	4.50266e-07		1.53579	2.9764e-06	-5.52631	2.9	0.0229095	3.79643e-08		0.630199	0.0774416	-1.11103	1.55	0.0530068	0.00898876
22	OAS1	rWISP1 - CONTROL	3.10516	8.06284e-06	-5.09351	8.6	0.0581455	2.24971e-07		4.98139	0.000355665	-3.44896	31.59	0.202134	7.48529e-05		6.09121	0.000192101	-3.71647	68.18	0.125876	1.71518e-06
23	BST2	rWISP1 - CONTROL	2.84991	7.33577e-06	-5.13455	7.21	0.052119	1.87137e-07		2.8967	0.000612084	-3.21319	7.45	0.129701	0.000149117		3.22729	8.30233e-06	-5.0808	9.37	0.0336554	1.54072e-08
24	STAT1	rWISP1 - CONTROL	2.21472	7.7378e-08	-7.11138	4.64	0.0170101	1.97393e-10		1.91232	8.59705e-07	-6.06565	3.76	0.0223219	5.48281e-09		1.95159	0.000369699	-3.43215	3.87	0.0461019	4.244e-06
25	ELOVL6	rWISP1 - CONTROL	2.18206	1.7157e-05	-4.76556	4.54	0.0473078	7.00286e-07		2.4113	7.93276e-06	-5.10058	5.32	0.0432859	1.61893e-07		1.15824	0.000236027	-3.62704	2.23	0.0251621	2.40844e-06
26	XAF1	rWISP1 - CONTROL	1.97158	8.06284e-06	-5.09351	3.92	0.0372745	2.42398e-07		1.46741	0.000166307	-3.77909	2.77	0.0515994	2.67279e-05		1.90526	0.00183746	-2.73578	3.75	0.0618635	3.51556e-05
27	TRIB3	rWISP1 - CONTROL	1.67223	3.84104e-06	-5.41555	3.19	0.0275717	8.32879e-08		1.29645	6.73526e-05	-4.17165	2.46	0.0374805	6.27135e-06		1.21778	0.00291481	-2.53539	2.33	0.044728	7.80756e-05
28	RELB	rWISP1 - CONTROL	1.64956	6.93006e-05	-4.15926	3.14	0.0475124	6.09916e-06		2.35297	2.29248e-05	-4.63969	5.11	0.054878	1.22812e-06		2.36608	0.00231667	-2.63514	5.16	0.0813337	5.09411e-05
29	FABP5	rWISP1 - CONTROL	1.64648	2.4913e-05	-4.60357	3.13	0.038446	1.23929e-06		2.7479	5.11529e-08	-7.29113	6.72	0.0210829	1.95738e-10		1.27251	0.00728779	-2.1374	2.42	0.0575273	0.000288165
30	SCD	rWISP1 - CONTROL	1.24208	3.16654e-06	-5.49942	2.37	0.0194923	5.65453e-08		1.56862	2.9464e-05	-4.53071	2.97	0.0387764	1.91666e-06		1.0924	0.00291481	-2.53539	2.13	0.0404151	8.1793e-05
31	SLC25A13	rWISP1 - CONTROL	1.1186	0.00224484	-2.64881	2.17	0.0594276	0.000472447		1.84567	8.80021e-06	-5.05551	3.59	0.0342949	2.11836e-07		0.818452	0.0536612	-1.27034	1.76	0.0613009	0.00506496

## Sheet: Pathway_Gene list
	SUPPLEMENTARY TABLE S8: List of genes used in pathway analysis (heat map Figures 6, 7, and 8 Panel C)
Pathway
Immunometabolism	CD44	HDC	HSD11B1	HSP90AB1	MTMR14	PIK3CA	PLCB2	PLCG1	PLCG2	PPARG	PSMB8	PTGS2	RORA	UBA52
Apoptosis	AKT1	APC	BAX	BCL2	BCL2L1	BIRC3	CASP3	CASP8	CD14	CFLAR	CHUK	CTSW	DAXX	FADD	FAS	GZMB	IKBKB	JUN	KRAS	MAP2K1	NFKB1	PARP1	PIK3CA	PRF1	PSMB8	PTK2	RELA	TLR4	TNF	TNFSF10	TRADD	TRAF2	UBA52	XIAP
MHC Class II Antigen Presentation	AP1S1	LAG3
TNF Family Signaling	ADAM17	AKT1	BIRC3	CASP3	CASP8	CFLAR	CHUK	CREB1	CREB3	CXCL10	FADD	FAS	ICAM1	IKBKB	IL18R1	IL1B	IL6	JAG1	JUN	LTA	MAP2K1	MAPK11	MMP3	MMP9	NFKB1	PIK3CA	PTGS2	RELA	RIPK3	TNF	TNFRSF17	TNFSF10	TRADD	TRAF2	UBA52	VCAM1	XIAP
Type I Interferon Signaling	BST2	IFI27	IFI35	IRF1	IRF3	IRF4	ISG15	ISG20	JAK1	PSMB8	PTPN11	PTPN6	STAT1
Cytosolic DNA Sensing	AIM2	CCL4	CHUK	CXCL10	IKBKB	IL1B	IL33	IL6	IRF3	NFKB1	PRKDC	RELA	RIPK3
T-cell Checkpoint Signaling	AKT1	CCL19	CD3D	CD3E	CD3G	CD4	CD86	ICOS	KLRK1	LAG3	LYN	PIK3CA	PTPN11	PTPN6	RAC1	SRC	VAV1
Growth Factor Signaling	AKT1	BRAF	CDKN1A	CTNNB1	CTNND1	FLT1	FLT4	FPR1	INSR	KRAS	MAP2K1	MAPK11	PIK3CA	PLCB2	PLCG1	RAC1	SRC	TEK	THBS1
Toll Like Receptor Signaling	AKT1	APP	BIRC3	CASP8	CCL4	CD14	CD86	CHUK	CREB1	CUL1	CXCL10	FADD	IKBKB	IL1B	IL6	IRF3	JUN	MAP2K1	MAPK11	MEF2A	MYD88	NFKB1	PIK3CA	PLCG2	PTPN11	RAC1	RELA	RIPK3	STAT1	TLR2	TLR4	TNF	TRAF6	UBA52
Oxidative Stress	AKT1	APP	BCL2	CASP3	CCL19	CCR7	CHUK	CYBB	EP300	FAS	GSK3B	HIF1A	IL1B	IL1R1	IL6	JAK2	JUN	MMP3	NFKB1	PARP1	PTGS2	PTK2B	RELA	SIRT1	SOD1	SRC	TNF	TRAF2	XBP1
Endothelial Activation	CXCL10	SMAD4	TGFBR1
Th17 differentiation	HIF1A	HSP90AB1	IL17A	IL1B	IL1R1	IL21R	IL6	IL6ST	IRF4	JAK1	JAK2	MAPK11	MTOR	RORA	SMAD2	SMAD3	SMAD4	STAT3	TGFB1	TGFBR1	TGFBR2	TNF
Epigenetics and Transcriptional Regulation	CREBBP	NF1	SP3	SPIB	TCF7L2
NLR Signaling	AIM2	APP	BCL2	BCL2L1	BIRC3	CARD9	CASP4	CASP8	CHUK	CYBB	FADD	GBP5	HSP90AB1	IKBKB	IL1B	IL6	IRF3	JAK1	JUN	MAPK11	MEFV	MYD88	NFKB1	NLRP3	PANX1	PLCB2	RELA	RIPK3	STAT1	TLR4	TNF	TRAF2	TRAF6	UBA52	XIAP
Inflammasomes	AIM2	APP	BCL2	BCL2L1	CARD9	CASP4	HSP90AB1	MEFV	NFKB1	NLRP3	PANX1	RELA
T-cell Receptor Signaling	AKT1	CBL	CD3D	CD3E	CD3G	CD4	CD8A	CHUK	CUL1	GSK3B	ICOS	IFNG	IKBKB	IL10	IL4	JUN	KRAS	MAP2K1	MAPK11	NFKB1	PIK3CA	PLCG1	PSMB8	PTPN6	PTPRC	RELA	TNF	TRAF6	TRAT1	UBA52	VAV1
mTOR	AKT1	BRAF	CHUK	GSK3B	IKBKB	INSR	KRAS	MAP2K1	MTOR	PIK3CA	TNF
Chemokine Signaling	AKT1	BRAF	CCL19	CCL2	CCL4	CCR1	CCR7	CHUK	CXCL10	CXCL12	CXCR1	CXCR4	CXCR6	GSK3B	IKBKB	JAK2	KRAS	LYN	MAP2K1	NFKB1	PIK3CA	PLCB2	PTK2	PTK2B	RAC1	RELA	ROCK2	SRC	STAT1	STAT3	STAT5B	VAV1
B-cell Receptor Signaling	AKT1	BLK	CBL	CD19	CHUK	CUL1	GSK3B	IKBKB	JUN	KRAS	LYN	MAP2K1	NFKB1	PIK3CA	PLCG1	PLCG2	PSMB8	PTPN6	RAC1	RELA	SYK	UBA52	VAV1
Autophagy	AKT1	ATG101	BCL2	BCL2L1	CFLAR	HIF1A	KRAS	MAP2K1	MTMR14	MTOR	PIK3CA	TRAF6
Interleukin-12 Signaling	IFNG	IL10	IL27	IL6ST	JAK1	JAK2	SOD1	STAT1	STAT3
NF-kB Signaling	BCL2	BCL2L1	BIRC3	CCL19	CCL2	CCL4	CD14	CFLAR	CHUK	CUL1	CXCL12	ICAM1	IKBKB	IL1B	IL1R1	LTA	LTB	LYN	MYD88	NFKB1	PARP1	PLCG1	PLCG2	PSMB8	PTGS2	RELA	RELB	SYK	TLR4	TNF	TRADD	TRAF2	TRAF6	UBA52	VCAM1	XIAP
Fc Receptors and Phagocytosis	CD163	CHUK	CUL1	FCER1A	IKBKB	JUN	KRAS	LYN	MS4A2	NFKB1	PIK3CA	PLCG1	PLCG2	PSMB8	RAC1	RELA	SYK	TRAF6	UBA52	VAV1
TGF-beta Signaling	CBL	CREBBP	CUL1	E2F4	EP300	FURIN	IFNG	PARP1	SMAD2	SMAD3	SMAD4	TGFB1	TGFBR1	TGFBR2	THBS1	TNF	UBA52
MHC Class I Antigen Presentation	CD14	CHUK	CUL1	CYBB	IKBKB	MYD88	PSMB8	TLR2	TLR4	UBA52
Complement System	C3	C6	C8A	C8B	C9	CD19	CFH	CRP	F8	PROS1	SERPING1
Type II Interferon Signaling	CD44	CIITA	GBP5	ICAM1	IFNG	IFNGR1	IRF1	IRF3	IRF4	JAK1	JAK2	NCAM1	PTPN6	STAT1	VCAM1
Th17 Mediated Biology	CHUK	CXCL10	GSK3B	HSP90AB1	IKBKB	IL17A	IL6	JUN	MAPK11	MMP3	MMP9	NFKB1	PTGS2	RELA	TNF	TRAF2	TRAF6
Lymphocyte Trafficking	CD34	CD4	CD6	CD68	CD84	CD86	CD8A	CDH2	CEACAM3	CTNNB1	CTNND1	CXCL12	CXCR4	CYBB	ICAM1	ICOS	ITGA4	ITGA5	MAPK11	MMP9	NCAM1	PLCG1	PLCG2	PTK2	PTK2B	PTPN11	PTPRC	RAC1	ROCK2	VAV1	VCAM1
Th1 Differentiation	DLL1	DLL4	IFNG	IFNGR1	JAK1	JAK2	MAML3	NFKB1	NOTCH3	RELA	STAT1	TBX21
Autoantigens	PARP1
Treg Differentiation	FOXP3	IL10	IL10RA	JAK1	SMAD2	SMAD3	SMAD4	STAT3	TGFB1	TGFBR1	TGFBR2
Th2 Differentiation	GATA3	IL13	IL2RA	IL2RB	IL4	IL6	JAG1	JAG2	MAF	NOTCH1	NOTCH2	STAT5A	STAT5B
Cytotoxicity	GZMA	GZMB	KLRB1	KLRD1	KLRK1	NCR1	NKG7
Other Interleukin Signaling	IL10	IL10RA	IL13	IL17A	IL18R1	IL1B	IL1R1	IL21R	IL27	IL2RA	IL2RB	IL33	IL4	IL6	IL6ST	JAK1	JAK2	PTPN6	STAT1	STAT3	STAT5A	STAT5B
